# Supplementary material for: Cholesterol efflux from C1QB-expressing macrophages is associated with resistance to chimeric antigen receptor T cell therapy in primary refractory diffuse large B cell lymphoma
Source: Nat Commun. 2024 Jun 18;15:5183. doi: 10.1038/s41467-024-49495-4 (PMC11189439; doi:10.1038/s41467-024-49495-4)
Supplement: Supplementary file 4 — Source Data [file 41467_2024_49495_MOESM4_ESM.xlsx]

## Sheet: Figure 1
		Figure 1d
								TMASPD
			CR	PR	SD	PD		pre-treatment	Day29	Day90
		P005				54.6		5568	8606
		P012				39.8		2468	3450
		P010				18.3		1390	1644
		P103			6.1			551.78	610.65	585.4
		P016				-45.4		984	537	2057
		P101				-55.2		7176	3213
		P003		-75.1				7148.56	4353.75	1848.31
		P009	-82.1					280	165	50
		P008	-82.7					1247	300	216
		P006	-82.9					5620	5298	960
		P007	-97.4					972	36	25
		Figure 1e
		PFS	CR/PR (n=5)	SD/PD (n=6)		OS	CR/PR (n=5)	SD/PD (n=6)
		24	0			24	0
		1		1		15		1
		10	1			10	1
		24	0			24	0
		18	0			18	0
		18	0			18	0
		1		1		4		1
		1		1		3		1
		3		1		12		0
		2		1		8		1
		9		0		9		0

## Sheet: Figure 2
		Figure 2a
		Before CAR-T cell therapy	CR	P003	P007
			PD	P005	P010	P012
		At CAR-T cell expansion	PD	P005	P010	P012
		At disease progression	PD	P005	P010
		Figure 2d
		clusters	CR	PD
		cDC1	0.00156437	0.00349076
		cDC2	0.0021165	0.00841889
		cDC3	0.00101224	0.00164271
		pDC	0.00165639	0.012115
		IL1B macrophage	0.00506119	0.0119097
		C1QB Macrophage	0.0313794	0.0416838
		Low quality	0.00837398	0.0225873
		Figure 2f
		clusters	CR	PD
		NK	0.0321986	0.0589849
		CD8 Teff	0.041994	0.0475537
		CD8 Tex 1	0.0468432	0.0644719
		CD8 Tex 2	0.0985355	0.122314
		CD8 Tex 3	0.0546019	0.0256059
		CD8 Tex 4	0.0842789	0.0706447
		CD8 Tex 5	0.0833091	0.0361225
		CD8 Tex 6	0.194937	0.164152
		CD8 Prolif 1	0.0190088	0.0112026
		CD8 Prolif 2	0.0251188	0.0205761
		CD8 Prolif 3	0.00572204	0.0217193
		CD4 Naive	0.0675977	0.0372657
		CD4 Treg	0.138784	0.0683585
		CD4 Mem	0.0769082	0.167581
		CD4 Th1 like	0.00979536	0.0123457
		Low quality	0.0203666	0.071102
		Figure 2g
		Status	ID	Description	pvalue	p.adjust	geneID
		Down	GO:0019882	antigen processing and presentation	2.63803e-27	2.56857e-24	PSMD7/PSMB8/NCF4/HLA-DRA/HLA-DMB/PDIA3/PSMB9/PSMB10/HLA-DQA1/B2M/FCGR1B/PSME2/VAMP8/HLA-DPB1/TAP1/PSMB6/CD74/CYBB/HLA-DPA1/CYBA/FCER1G/HLA-DQA2/CTSL/HLA-C/PSAP/CTSD/IFI30/HLA-A/HLA-E/CD68/FCGR1A/LGMN
		Down	GO:0034341	response to interferon-gamma	5.02944e-24	2.9382e-21	MRC1/HLA-DRA/LGALS9/AIF1/HLA-DQA1/B2M/GBP2/FCGR1B/HLA-DPB1/ZYX/STAT1/IRF1/NR1H3/GBP4/HLA-DPA1/UBD/GBP1/BST2/HLA-DQA2/HLA-C/CCL8/IFI30/HLA-A/HLA-E/GBP5/FCGR1A/CCL18/CCL2
		Down	GO:0006909	phagocytosis	6.00264e-08	6.49397e-06	LMAN2/ANXA11/NCF4/AIF1/ARPC1B/GRB2/IGLV2-14/NR1H3/TYROBP/FCGR2A/CYBA/FCER1G/MARCO/FCGR3A/CD14/C2/FCGR1A/CCL2
		Down	GO:0042110	T cell activation	8.93705e-08	9.00176e-06	HLA-DMB/LGALS9/AIF1/PSMB10/B2M/HLA-DPB1/GRB2/LILRB4/CD74/IRF1/HLA-DPA1/FCER1G/LGALS3/CTSL/MAFB/PSAP/HLA-A/HLA-E/CCL2/VSIG4
		Down	GO:0038093	Fc receptor signaling pathway	1.51675e-07	1.30307e-05	PSMD7/PSMB8/PSMB9/PSMB10/FCGR1B/ARPC1B/PSME2/GRB2/IGLV2-14/PSMB6/FCGR2A/FCER1G/FCGR3A/FCGR1A
		Down	GO:0006521	regulation of cellular amino acid metabolic process	3.12149e-06	0.000151965	OAZ1/PSMD7/PSMB8/PSMB9/PSMB10/PSME2/PSMB6
		Down	GO:0042116	macrophage activation	7.98414e-06	0.000333167	AIF1/CD74/NR1H3/TYROBP/GRN/VSIG4/C1QA/CTSC
		Down	GO:0006801	superoxide metabolic process	9.82813e-05	0.00256321	NCF4/CYBB/PRDX1/TYROBP/CYBA/ACP5
		Down	GO:0030099	myeloid cell differentiation	0.000117845	0.00277601	PRDX3/PRXL2A/B2M/PARP1/STAT1/LILRB4/CD74/TYROBP/UBD/FCER1G/LGALS3/MAFB/DNASE2/C1QC
		Down	GO:0002224	toll-like receptor signaling pathway	0.000150094	0.00321115	S100A8/IRF1/NR1H3/CYBA/CTSL/CD14/CTSB/LGMN
		Down	GO:0000041	transition metal ion transport	0.0003238	0.00540469	B2M/SLC31A1/ATP6V0B/HAMP/TCN2/SLC39A8/ATP6V0C
		Down	GO:0001913	T cell mediated cytotoxicity	0.000968451	0.0122796	B2M/HLA-A/HLA-E/CTSC
		Down	GO:0006826	iron ion transport	0.00118431	0.013949	B2M/ATP6V0B/HAMP/SLC39A8/ATP6V0C
		Down	GO:0042267	natural killer cell mediated cytotoxicity	0.00326263	0.0303508	LGALS9/PRDX1/HLA-A/HLA-E
		Down	GO:0046631	alpha-beta T cell activation	0.00355727	0.0323349	LGALS9/IRF1/CTSL/PSAP/HLA-A/HLA-E
		Down	GO:0010039	response to iron ion	0.00432818	0.0354691	B2M/HAMP/C1QA
		Down	GO:0002821	positive regulation of adaptive immune response	0.00501724	0.0392539	TNFSF13/B2M/FCER1G/HLA-A/HLA-E
		Up	GO:0006956	complement activation	1.18229e-06	6.22443e-05	IGKC/IGLC3/FCN1/IGLV2-8/CFP/IL1B
		Up	GO:0006898	receptor-mediated endocytosis	0.000425316	0.0115385	HBB/IGKC/IGLC3/IGLV2-8/COLEC12
		Up	GO:0060353	regulation of cell adhesion molecule production	0.000695433	0.0178865	IL1B/COLEC12
		Up	GO:0060352	cell adhesion molecule production	0.000843414	0.0198646	IL1B/COLEC12
		Up	GO:0006958	complement activation, classical pathway	0.00263642	0.0471919	IGKC/IGLC3/IGLV2-8
		Up	hsa00190	Oxidative phosphorylation	6.3225e-05	0.000885149	ATP6/ND4/ND1/ND3/ND2/COX2
		Figure 2h
		group	Description	NES	pvalue	p.adjust	core_enrichment
		CD8 Teff	Oxidative phosphorylation	1.84653	2.6836e-06	0.000441452	COX6C/ACAA2/NDUFA1/ATP5F1E/NDUFB4/COX6A1/ATP5F1B/UQCRB/ATP5MF/BAX/GPI/NDUFS2/UQCRC1/ATP5MC2/ATP5F1D/TIMM8B/NDUFA3/ATP5PB/COX7C/OXA1L/SLC25A6/PRDX3/TCIRG1/COX5A/NDUFC1/COX6B1/ATP5PO/TIMM10/NDUFA6/NDUFA7/LRPPRC/COX4I1/ECH1/DECR1/PHB2/MRPS12/LDHB/ATP5F1A/NDUFB2/COX8A/POLR2F/UQCR11/FDX1/NDUFA2/ETFA/DLD/TOMM70/GOT2/VDAC3/PDHA1/UQCRQ/CPT1A/ACADVL/PMPCA/ATP5MC3/ALAS1/CYB5R3/HADHA/NDUFV2/RHOT2/DLST/ATP6V…
		CD8 Teff	Negative regulation of t cell mediated cytotoxicity	1.55489	0.00226706	0.0678057	IL7R
		CD8 Teff	Response to interleukin-4	1.48868	0.0586957	0.31288	CORO1A/XBP1/IL2RG/RPL3/TUBA1B/LEF1/XCL1/PTPN2/STAT6/PML
		CD8 Teff	T cell differentiation	-1.28043	0.0630499	0.320097	HMGB1/ZFPM1/PREX1/STK11/PTPN22/NFKBID/SEMA4A/EOMES/RUNX2/ZEB1/CD28/ZBTB1/FOXP1/SOCS1/CYLD/IFNG/LAG3/GATA3/CTNNB1/BCL3/SOD1/STAT3/TNFSF9/SMAD7/IRF4/DUSP10/SOX4/IRF1/PRDM1/RUNX3/BCL11B/RASGRP1/CTLA4/CD27
		CD8 Teff	T cell activation	-1.24837	0.0677966	0.337956	CTPS1/STK11/PTPN22/SIRPG/AIF1/NFKBID/SELENOK/AKT1/SEMA4A/LAX1/EOMES/RUNX2/ZEB1/CD28/CD55/FKBP1A/ZBTB1/FOXP1/SOCS1/CYLD/IFNG/LAG3/TIGIT/GATA3/VCAM1/CTNNB1/BCL3/LGALS3/PDCD1/PAG1/DLG1/SOD1/CD7/TNFRSF1B/CEBPB/NCK2/STAT3/ICOS/TNFSF9/RAB27A/SMAD7/FYN/IRF4/DUSP10/SOX4/IRF1/PRDM1/RUNX3/PIK3R1/BCL11B/RASGRP1/CTLA4/CD27/HAVCR2/CD81
		CD8 Teff	Regulation of t cell activation	-1.38846	0.0135318	0.136588	PTPN22/SIRPG/AIF1/NFKBID/SELENOK/AKT1/LAX1/ZEB1/CD28/CD55/ZBTB1/SOCS1/CYLD/IFNG/LAG3/TIGIT/GATA3/VCAM1/CTNNB1/LGALS3/PDCD1/PAG1/DLG1/SOD1/TNFRSF1B/CEBPB/NCK2/ICOS/TNFSF9/SMAD7/FYN/IRF4/DUSP10/IRF1/PRDM1/RUNX3/PIK3R1/RASGRP1/CTLA4/CD27/HAVCR2/CD81
		CD8 Teff	TNF-α signaling via NFκB	-1.88906	2.25906e-05	0.00185808	GADD45A/LDLR/CFLAR/FOSL2/CSF1/ATF3/YRDC/AREG/BIRC3/TNFAIP8/PER1/TNFRSF9/FOS/B4GALT1/MARCKS/JUN/NFE2L2/TIPARP/PHLDA1/IER5/STAT5A/ATP2B1/DUSP1/MAP2K3/SOD2/BCL3/LITAF/KLF9/GEM/CEBPB/MCL1/CCNL1/NFIL3/EIF1/SOCS3/TNFSF9/PPP1R15A/NR4A2/TGIF1/PFKFB3/IRF1/TNFAIP3/KLF6/BTG1/DUSP5/FOSB/KLF2/DUSP4
		CD8 Teff	B cell receptor signaling pathway	-1.65332	0.00436263	0.0897065	FOXP1/PRKCB/CD79A/ELF1/TRBC1/IGHM/IGLC7/TRBC2/CTLA4/CD81/IGLC2
		CD8 Tex	Response to interleukin-4	1.41216	0.0623907	0.156691	LEF1/RPL3/TCF7/RPS2/IMPDH2/CORO1A/STAT6/IL2RG/XBP1
		CD8 Tex	Regulation of T cell activation	-1.61093	0.00012242	0.0020626	ZEB1/NFATC2/CTNNB1/HLA-DMB/SPN/PELI1/NCK2/SOD1/CASP3/SMAD7/LGALS1/KLRK1/SELENOK/TFRC/AKT1/LAX1/FAM49B/DOCK8/PTPRC/HSPH1/TIGIT/ANXA1/CYLD/PDCD1/GATA3/DLG1/ICOS/TNFRSF1B/DUSP10/LAG3/MAP3K8/PAG1/PTPN22/HMGB1/TNFRSF18/IRF4/CD27/CAV1/CD70/HLA-DPB1/LGALS3/VCAM1/HLA-DPA1/IFNG/FYN/PIK3R1/IRF1/CCL5/TNFSF9/XCL1/HAVCR2/CTLA4/RUNX3/PRDM1/RASGRP1/CD81
		CD8 Tex	TNF-α signaling via NFκB	-1.83878	1.41624e-06	0.000155315	DUSP1/MAP2K3/TANK/PPP1R15A/LDLR/KLF2/GADD45A/ATF3/ATP2B1/REL/MARCKS/CD69/NAMPT/B4GALT1/TIPARP/NFIL3/SAT1/KDM6B/BTG1/BTG3/BHLHE40/ID2/NFKBIA/BCL3/TGIF1/IER5/BIRC3/CCNL1/EIF1/MAP3K8/PFKFB3/PHLDA1/DUSP2/LITAF/GEM/CFLAR/MCL1/NR4A2/FOSB/TNFRSF9/CCL4/IRF1/CCL5/KLF6/TNFSF9/DUSP5/TNFAIP3/DUSP4
		CD8 Tex	Response to interleukin-17	1.29955	0.0607843	0.153831	IL17RA
		CD8 Tex	Antigen receptor mediated signaling pathway	-1.66939	1.33474e-05	0.000485591	NFATC2/PSMA3/PSMD9/PSMA6/CD3D/PSMA1/MAPK1/PSMC1/STOML2/CD38/BTN3A2/LAX1/PTPRC/PSMD8/CYLD/GBP1/CD79A/PSMA7/GATA3/TRDC/ELF1/PSMB2/PSMB4/PSMA4/PTPRJ/PSMB9/PSMB3/EZR/PAG1/PSMB1/PTPN22/IGHM/CD247/HLA-DQA1/PSMA2/HLA-DPB1/LGALS3/IGLC7/HLA-DPA1/WNK1/HLA-DRB5/FYN/PRKCB/PIK3R1/HLA-DRA/HLA-DQA2/TRBC2/TRBC1/PDE4D/CTLA4/TRAC/CD81/IGLC2
		CD8 Tex	Positive regulation of lymphocyte chemotaxis	-1.99438	4.90523e-08	8.0691e-06	WNK1/CCL3/CCL4/CCL5/XCL1/XCL2/CXCL13
		CD8 Tex	Response to interleukin-1	-1.75076	8.13933e-06	0.000382548	TAF9/HIF1A/PSME4/PSMC4/EGR1/CEBPB/PSMB5/UBE2N/PSMD11/NFKB1/IKBKB/SKP1/OTUD4/TAB2/PYCARD/GBP3/PSMB6/PSMA3/PSMD9/PSMA6/PELI1/YY1/GBP2/PSMA1/KLF2/PSMC1/UBC/CD38/ANXA1/PSMD8/NFKBIA/GBP1/RBX1/PSMA7/UBB/CYBA/PSMB2/PSMB4/PSMA4/CCL3L1/PSMB9/PSMB3/MAP3K8/PSMB1/PSMA2/ETS1/CCL3/CCL4/CCL5/XCL1/XCL2
		CD8 Tex	Regulation of T cell chemotaxis	-1.8337	1.47178e-05	0.000485591	WNK1/CCL5/XCL1/XCL2/CXCL13
		CD8 Tex	Regulation of lymphocyte chemotaxis	-1.94678	3.30868e-06	0.000217711	KLRK1/WNK1/CCL3/CCL4/CCL5/XCL1/XCL2/CXCL13
		CD8 Tex	Natural killer cell chemotaxis	-1.70742	0.000270488	0.00404502	KLRK1/CCL3/CCL4/CCL5/XCL1
		CD8 Tex	Complement	-1.7318	0.000104243	0.00190533	ZEB1/PPP4C/CASP4/CTSC/CTSS/TIMP1/CASP3/CASP7/HSPA5/CALM3/CALM1/USP16/GATA3/CBLB/PSMB9/DGKH/ANXA5/GZMB/LGALS3/GNAI2/APOBEC3G/FYN/IRF1/CCL5/GZMA/DUSP5/RASGRP1/TNFAIP3/GZMK
		CD4 Treg	Oxidative phosphorylation	1.32336	0.0128766	0.143626	BAX/OXA1L/PHB2/SLC25A6/COX7C/COX6A1/COX6C/COX6B1/ATP5MC2/NDUFB4/ATP6V0C/NDUFC1/ATP5F1E/ATP5MF/GPI/UQCRB/ATP5PD/NDUFS2/NDUFA1/ATP5F1D/NDUFB2/OGDH/BDH2/DECR1/LDHB/UQCR11/UQCRC1/NDUFV1/ALAS1/CYB5R3/NDUFA3/COX5A/NDUFB1/UQCRQ/ACADVL/NDUFA7/COX8A/BCKDHA/CPT1A/CS/ATP5MG/HADHA/GOT2/DLST/ATP5PB/VDAC3/COX7B/ATP5PO/NDUFA6/ECH1/NDUFA2/ATP5F1B/NDUFS7/NDUFA4/TOMM70
		CD4 Treg	Regulation of T cell activation	-1.28467	0.0539273	0.279425	CEBPB/STAT5B/SDC4/VCAM1/CDC42/ARG2/LAX1/CCL19/CYLD/HAVCR2/SELENOK/CASP3/PIK3R1/BTLA/PTPRC/AKT1/LRRC32/PTPN22/PIK3CA/SOCS1/SMAD7/SOD1/DLG1/HSPH1/IL7R/PELI1/EBI3/HMGB1/TFRC/ZEB1/CTNNB1/HLA-DPB1/CTLA4/TIGIT/HLA-DPA1/IRF1/CD70/PRDM1/GATA3/ICOS/RASGRP1/NCK2/DUSP10/CD83/MALT1/CCL5/FYN/RUNX3/CD81/TNFRSF18
		CD4 Treg	Antigen receptor mediated signaling pathway	-1.58658	0.000286434	0.0188473	MAPK1/BTN3A2/PIK3R1/PTPRC/PSMA1/SKP1/PTPN22/PIK3CA/CD79A/PSMB5/SPPL3/UBE2N/CD226/PSMA3/PSMB3/STOML2/NFKB1/PSMA4/EZR/PTPRJ/TAB2/GBP1/CD38/PSMA7/HLA-DPB1/CD247/WNK1/PSMD8/CTLA4/HLA-DPA1/PSMB2/FOXP1/PSMB1/ELF1/PSMB4/TRBC2/PSMB9/IGLC7/PRKCB/GATA3/PSMA2/HLA-DQA2/TRBC1/PDE4D/MALT1/IGHM/FYN/CD81/HLA-DRA/HLA-DQA1/TRAC/IGLC2
		CD4 Treg	Positive regulation of lymphocyte chemotaxis	-1.75284	0.00117593	0.0317167	WNK1/CXCL13/CCL4/CCL5
		CD4 Treg	Response to interleukin-1	-1.74445	9.67682e-05	0.00795919	TNIP2/CCL20/PSMD2/PSMD11/NFKBIA/PSME4/CEBPB/PSMD13/TAB3/CCL19/PSMD9/PSMA6/PSMC1/TAF9/PSMA1/SKP1/UBB/PSMB5/UBE2N/PSMA3/PSMB3/NFKB1/YY1/GBP2/PSMA4/PELI1/TAB2/GBP1/CD38/PSMA7/RBX1/PSMD8/ETS1/RORA/PSMB2/PSMB1/PSMB4/PSMB9/KLF2/PSMA2/CCL4/CCL5
		CD4 Treg	Interleukin-17 production	1.86653	0.00293032	0.0535598	VSIR/FOXP3/LY9/TGFB1/IL27RA/PRKCQ/ZBTB7B/MYD88/SLAMF6
		CD4 Treg	Harris hypoxia	1.51981	0.0199737	0.165869	ALDOA/SLC2A3/FOS/JUN/CDKN1A/MIF/CDKN1B/CD99/TGFB1
		CD4 Treg	P53 pathway	1.37119	0.0169571	0.154969	RPL36/RPS12/FOS/BAX/DGKA/JUN/BTG2/TXNIP/DEF6/CCND3/RACK1/ERCC5/ZFP36L1/DDIT4/RPL18/TGFB1/MAPKAPK3/TSPYL2
		CD4 Treg	Tumor necrosis factor mediated signaling pathway	-1.58623	0.00171542	0.040104	PSMD13/TNFSF12/CYLD/ACTN4/PSMD9/PSMA6/PSMC1/CPNE1/CASP1/BIRC2/TNFRSF9/PSMA1/TMSB4X/PSMB5/LIMS1/AIM2/PSMA3/PSMB3/TAX1BP1/TRAF3/PSMA4/SPPL2A/PSMA7/BIRC3/OTULIN/PSMD8/PSMB2/CD70/PSMB1/PSMB4/PSMB9/HIPK1/PSMA2/TNFAIP3/TNFRSF18/STAT1/TNFRSF4
		CD4 Treg	T cell receptor signaling pathway	-1.57019	0.00116666	0.0317167	CYLD/PSMD9/PSMA6/PSMC1/MAPK1/BTN3A2/PIK3R1/PTPRC/PSMA1/SKP1/PTPN22/PIK3CA/PSMB5/SPPL3/UBE2N/CD226/PSMA3/PSMB3/STOML2/NFKB1/PSMA4/EZR/PTPRJ/TAB2/GBP1/PSMA7/HLA-DPB1/CD247/WNK1/PSMD8/CTLA4/HLA-DPA1/PSMB2/PSMB1/ELF1/PSMB4/PSMB9/GATA3/PSMA2/HLA-DQA2/TRBC1/PDE4D/MALT1/FYN/CD81/HLA-DRA/HLA-DQA1/TRAC
		CD4 Treg	Response to tumor necrosis factor	-1.57056	0.00117082	0.0317167	MAP2K7/CCL20/PSMD2/PSMD11/RPS6KB1/NFKBIA/PSME4/DHX9/VCAM1/PSMD13/TNFSF12/CCL19/CYLD/ACTN4/PSMD9/PSMA6/PSMC1/CPNE1/CASP1/NFE2L2/MAPK1/CASP3/BIRC2/TNFRSF9/PSMA1/AKT1/TMSB4X/PSMB5/LIMS1/AIM2/PSMA3/PSMB3/TAX1BP1/TRAF3/NFKB1/GBP2/PSMA4/SPPL2A/GBP1/PSMA7/BIRC3/OTULIN/PSMD8/RORA/PSMB2/CD70/PSMB1/PSMB4/PSMB9/HIPK1/GATA3/KLF2/YBX3/PSMA2/TNFAIP3/CCL4/CCL5/TNFRSF18/STAT1/TNFRSF4
		CD4 Treg	Regulation of natural killer cell chemotaxis	-1.55439	0.000344663	0.018899	CCL4/CCL5
		CD4 Treg	Interleukin-1 mediated signaling pathway	-1.6356	0.00243846	0.0471913	TNIP2/PSMD2/PSMD11/NFKBIA/PSME4/PSMD13/TAB3/PSMD9/PSMA6/PSMC1/PSMA1/SKP1/UBB/PSMB5/UBE2N/PSMA3/PSMB3/NFKB1/PSMA4/PELI1/TAB2/PSMA7/RBX1/PSMD8/PSMB2/PSMB1/PSMB4/PSMB9/PSMA2

## Sheet: Figure 3
		Figure 3a
		clusters	Before CAR-T cell therapy	At CAR-T cell expansion	At disease progression
		cDC1	0.00349076	0.00545523	0.0103986
		cDC2	0.00841889	0.00498495	0.00577701
		cDC3	0.00164271	0.00122272	0.0023108
		pDC	0.012115	0.0158954	0.00693241
		IL1B macrophage	0.0119097	0.016836	0.0311958
		C1QB Macrophage	0.0416838	0.0596313	0.255921
		Low quality	0.0225873	0.0262415	0.096476
		Figure 3b
		Comparison	Description	NES	pvalue	p.adjust	core_enrichment
		I. At CAR-T cell expansion vs. Before CAR-T cell therapy	cholesterol homeostasis	1.49255	0.0324506	0.105384	LGMN/ATF3/S100A11/LGALS3/CD9/ANXA5/GUSB/CLU/CXCL16/ATF5/ECH1/ETHE1/IDI1/PPARG/PLAUR
		I. At CAR-T cell expansion vs. Before CAR-T cell therapy	cholesterol efflux	1.57176	0.0302662	0.0992732	PLTP/APOC1/LRP1/SOAT1/CETP
		I. At CAR-T cell expansion vs. Before CAR-T cell therapy	positive regulation of cholesterol esterification	1.40776	0.0630631	0.157898	APOC1/APOE
		I. At CAR-T cell expansion vs. Before CAR-T cell therapy	positive regulation of cholesterol efflux	1.23288	0.20922	0.344845	PLTP/LRP1/NR1H2/APOE
		I. At CAR-T cell expansion vs. Before CAR-T cell therapy	lipid catabolic process	1.59853	0.00073875	0.00550705	SPP1/APOC1/PSAP/LIPA/PLD3/PPT1/LRP1/PLAAT4/IDH1/FUCA1/AOAH/TNF/ASAH1/GM2A/RAB7A/NEU1/ABHD2/PLBD2/YWHAH/NAAA/MGLL/PLCB2/HCAR2/ECHS1/GBA/GPCPD1/PAFAH1B3/BSCL2/NAGA/ABCD1/HEXB/PLA2G15/APOE/PNPLA6/ACER3/PCK2/LPIN2/ACBD5/ECH1/ACADS/PLAAT3/PLBD1/PNPLA2/GALC/HADHA/ACADVL/CRAT/GLA/SCARF1/CPT1A/SMPD1/LONP2
		I. At CAR-T cell expansion vs. Before CAR-T cell therapy	regulation of lipid localization	1.77364	0.000637215	0.00497634	PLTP/SPP1/APOC1/LRP1/C3/CD36/TSPO/ANXA2/ITGAV/TNF/CETP/NCOR1/P2RX4/MSR1/NUS1/PRELID1/NR1H2/RETN/APOE
		I. At CAR-T cell expansion vs. Before CAR-T cell therapy	myeloid leukocyte migration	2.00874	1.57212e-06	2.71398e-05	CXCL10/CCL2/LGMN/CXCL9/S100A12/CXCL3/CCL8/TREM2/CD74/S100A8/C5AR1/S100A9/C3AR1/SLAMF8/CD300A/FCER1G/ITGB2/LGALS3/PECAM1/AIF1/CXCL2/IL1RN/CD9/RHOG/MMP14/CCL5/MPP1/DYSF/RAC2/CCR1/CCL19/CD99/CSF3R/DUSP1/MAPK3/PTGER4/P2RX4/WDR1/CCL4/CD47/NCKAP1L
		I. At CAR-T cell expansion vs. Before CAR-T cell therapy	regulation of leukocyte chemotaxis	1.77834	0.000680344	0.0051896	CXCL10/CCL2/LGMN/LGALS9/CALR/CD74/C5AR1/C3AR1/SLAMF8/AIF1/CCL5/MPP1/DYSF/RAC2/GPSM3/CCR1/CCL19/DUSP1/MAPK3
		I. At CAR-T cell expansion vs. Before CAR-T cell therapy	negative regulation of immune system process	1.84976	7.67589e-08	1.70185e-06	C1QC/CCL2/SERPING1/GRN/CD14/HES1/CD68/HLA-E/TYROBP/LGALS9/MAFB/BST2/CD74/LILRB2/TMEM176A/VSIR/FGL2/VSIG4/SAMHD1/SLAMF8/CD300A/FCER1G/TMEM176B/CD59/LGALS3/IRF1/TGFB1/GBP1/ADAR/TNFAIP8L2/CD86/HMOX1/LILRB4/TNF/PARP14/ZFP36/LAG3/HAVCR2/LILRB3/NDFIP1/MERTK/A2M/TRAFD1/INHBA/IDO1/APPL1/DUSP1/ARRB2/CTR9/HLX/TMBIM6/ELF1/PTGER4/STAT6/TRIM38/CD47/CUEDC2/MILR1/NR1H2/NMI/ID2/DHX58/ANXA1/BCL6/TAPBPL/LYN/IFI16/…
		I. At CAR-T cell expansion vs. Before CAR-T cell therapy	negative regulation of immune effector process	1.92565	2.92388e-05	0.000383613	SERPING1/GRN/HLA-E/LGALS9/BST2/FGL2/VSIG4/SLAMF8/CD300A/CD59/LGALS3/TGFB1/HMOX1/TNF/HAVCR2/NDFIP1/A2M/APPL1/ARRB2/HLX/TMBIM6/TRIM38/CD47/CUEDC2/DHX58/ANXA1/BCL6/PTPN6/MICB
		I. At CAR-T cell expansion vs. Before CAR-T cell therapy	negative regulation of cytokine production	1.83197	5.58356e-06	8.72098e-05	FN1/ISG15/TYROBP/LGALS9/ACP5/BST2/TREM2/VSIR/VSIG4/UBE2L6/TSPO/TGFB1/GBP1/SLC11A1/CD33/PYCARD/HMOX1/TNF/PML/ZFP36/LAG3/HAVCR2/NDFIP1/MERTK/NUTF2/INHBA/IDO1/ARRB2/TAX1BP1/GBA/IGF1/PTGER4/RNF135/ABCD1/CUEDC2/NCKAP1L/CHID1/CLEC4A/HSF1/NMI/PPP1R11/CARD8/DHX58/IRF3/ANXA1/BCL6/TUSC2/CARD16/HOMER3/PTPN6/PDCD1LG2/MAP2K5/HERC5/IFIH1/SIGIRR/LILRB1
		II. At disease progression vs. Before CAR-T cell therapy	cholesterol homeostasis	1.36906	0.0645933	0.194373	LGMN/CLU/LGALS3/S100A11/CXCL16/ECH1/TM7SF2/TMEM97/ATF5/SQLE/PCYT2/ETHE1/NSDHL/FDFT1/PMVK
		II. At disease progression vs. Before CAR-T cell therapy	cholesterol efflux	1.5132	0.0405314	0.149723	PLTP/APOC1/LRP1/APOE/SOAT1/NPC2
		II. At disease progression vs. Before CAR-T cell therapy	positive regulation of cholesterol esterification	1.59555	0.0032055	0.0233646	APOC1/APOE
		II. At disease progression vs. Before CAR-T cell therapy	lipid catabolic process	1.40763	0.0103367	0.0537181	SPP1/PLAAT4/APOC1/LIPA/PSAP/PAFAH1B3/LRP1/APOE/PLAAT3/PLD3/ETFB/GM2A/ECHS1/IDH1/AIG1/PPT1/ECH1/ECI2/ACAA2/HEXB/HADHA/GBA/PCK2/TNF/HADH/GALC/PNPLA2/FMC1/PLBD2
		II. At disease progression vs. Before CAR-T cell therapy	regulation of lipid localization	1.39839	0.0468662	0.158475	PLTP/SPP1/APOC1/LRP1/APOE/MIF/TSPO/C3/MSR1/NUS1/TNF/PNPLA2/NR1H3
		II. At disease progression vs. Before CAR-T cell therapy	myeloid leukocyte migration	-1.24729	0.128571	0.268608	DDT/IL1RN/ANXA1/IL6R/CXCL13/PTK2B/MAPK14/CAMK1D/RIPOR2/CD81/RARRES2/ADGRE2/LYN/ADAM8/DUSP1/IL1B/CCL3/JAML/VEGFA/RAC1/CCL3L1/CXCL8
		II. At disease progression vs. Before CAR-T cell therapy	regulation of leukocyte chemotaxis	-1.40977	0.0569514	0.183138	DDT/IL6R/CXCL13/ADAM17/PTK2B/MAPK14/CAMK1D/RIPOR2/RARRES2/LYN/OXSR1/DUSP1/CCL3/VEGFA/RAC1/CXCL8
		III. At disease progression vs. At CAR-T cell expansion	lipid catabolic process	-1.2569	0.0846824	0.159631	PEX2/MGST2/ECHDC1/NAGA/DECR2/LPIN2/TNF/PLA2G15/MTOR/PLA2G4C/SPHK1/ACADVL/IDH1/NCEH1/ABHD5/DDHD1/SORL1/FABP3/LRP1/RAB7A/PIK3CG/ABHD2/SRD5A1/SCARF1/NAAA/ABCD1/ASAH1/PLBD1/PLA2G7/ACER3/CYP27A1/PNPLA8/PNPLA6/PLCB2/PLA2G2D/MGLL/GPCPD1/YWHAH/PRKCD/NEU1/PLD3/FUCA1/PPT1/LIPA/GLA/APOC1/PSAP/ENPP2/HCAR2/IL1B/AOAH
		III. At disease progression vs. At CAR-T cell expansion	regulation of lipid localization	-1.33318	0.0815217	0.15546	ABCA7/ABCG1/ABHD5/PRELID1/FABP3/LRP1/OSBPL11/NFKB1/PPARG/SYK/NCOR1/ITGAV/C3/RETN/P2RX7/OSBPL8/ABCA1/PRKCD/NFKBIA/APOC1/CETP/CD36/ANXA2/IL1B
		III. At disease progression vs. At CAR-T cell expansion	myeloid leukocyte migration	-1.93989	6.62023e-07	1.35715e-05	MMP14/RIPOR2/PECAM1/PTGER4/PLA2G7/SYK/IL17RA/CCR1/PREX1/IL6R/SIRPA/CCL19/CAMK1D/PIK3CD/VEGFA/S100A9/NCKAP1L/CCL8/C3AR1/CD74/CSF3R/JAML/C5AR1/TREM2/CCL4/ANXA1/CCL3L1/SLAMF8/CCL5/CXCL9/ITGB2/CD9/IL1B/CCL3/CXCL8/CXCL2/LYN/IL1RN/DUSP1/CCL2/RAC1/S100A12/CXCL10
		III. At disease progression vs. At CAR-T cell expansion	regulation of leukocyte chemotaxis	-1.96441	7.8236e-06	0.000111571	RIPOR2/PLA2G7/CCR1/IL6R/LGALS9/CCL19/OXSR1/CAMK1D/GAS6/VEGFA/NCKAP1L/C3AR1/CD74/CALR/C5AR1/GPSM3/CCL4/SLAMF8/CCL5/CCL3/CXCL8/LYN/DUSP1/CCL2/RAC1/CXCL10
		III. At disease progression vs. At CAR-T cell expansion	negative regulation of immune system process	-1.68807	8.27091e-06	0.000113036	ELF1/TOB2/TCTA/TLR4/TRIM38/CCR2/NF1/ZBTB7B/CD300A/CEBPB/CD47/EZR/MAFB/DUSP3/TRIB1/CD300LF/IRAK3/PTPRJ/HSPA9/FBXO7/ERBIN/HLA-E/HAVCR2/IL27RA/PAG1/CD68/NPLOC4/ABR/TNFAIP8L2/N4BP2L2/NLRC5/YTHDF3/CTNNB1/RIPOR2/TMEM131L/PPARG/PTGER4/INHBA/DUSP22/CD14/PELI1/NMI/YTHDF2/SPN/RC3H1/GBP1/TGFB1/HLX/ZFP36L1/LILRB3/CD84/DHX58/ID2/CST7/PHPT1/PTPRC/DUSP10/LGALS9/MAD1L1/TYROBP/SELENOS/MERTK/STAT6/PLA2G2D/SAMSN1/L…
		III. At disease progression vs. At CAR-T cell expansion	negative regulation of immune effector process	-1.43382	0.0398406	0.0888961	TRIM38/CCR2/ZBTB7B/CD300A/CD47/IRAK3/HLA-E/HAVCR2/NPLOC4/ABR/DUSP22/RC3H1/TGFB1/HLX/CD84/DHX58/PTPRC/DUSP10/LGALS9/ARRB2/CD55/PTPN6/BCL6/SERPINB9/A2M/FGL2/FCGR2B/ANXA1/IL7R/GRN/SLAMF8
		III. At disease progression vs. At CAR-T cell expansion	negative regulation of cytokine production	-1.97198	1.28002e-08	4.19848e-07	PML/IRAK3/MAP2K5/CYLD/RNF135/ERBIN/HDAC7/HAVCR2/IL27RA/NPLOC4/ABCD1/ARRB1/NFKB1/NLRC5/CSK/BCL3/PPP1R11/PTGER4/INHBA/PDCD4/NMI/GBP1/TGFB1/HDAC9/CD84/DHX58/RPS6KA4/ATP2B1/HERC5/SIRPA/PTPRC/LGALS9/TYROBP/SELENOS/TRIM25/MERTK/RNF216/GAS6/RELB/LAG3/GPNMB/NCKAP1L/ARRB2/PTPN6/NPTN/BCL6/IFIH1/GSTP1/CARD16/CLEC4A/TREM2/TNFAIP3/FCGR2B/ANXA1/VSIR/ACP5/RGCC/IDO1/REL/KLF4/ISG15/CD83/FN1/RAC1/ZFP36
		Figure 3f
		Cholesterol in cells (μg/10^6)
			Medium-NT			Medium-CAR19			Control-CAR19			M2-CAR19			M2shABCA1-CAR19
			15.92	19.65	18.34	16.33	20.16	15.78	17.99	19.23	26.44	7.95	6.23	7.44	18.95	20.12	15.35
		Cholesterol in Medium (μg/100μl)
			Medium-NT			Medium-CAR19			Control-CAR19			M2-CAR19			M2shABCA1-CAR19
			5.85	7.14	5.62	2.85	4.81	6.28	4.69	5.72	6.41	10.63	12.22	8.56	7.95	5.28	3.53
		Figure 3g
		HL60
			Medium-NT			Medium-CAR19			Control-CAR19			M2-CAR19			M2shABCA1-CAR19
		16:1	12.4437	17.9399	5.35252	26.5636	17.8	19.7476	29.1251	11.9408	24.39	22.1429	21.3104	11.0796	22.5019	17.98	26.0098
		8:1	15.1259	7.81913	11.8849	20.924	9.7333	16.9422	14.5051	16.2908	13.9025	22.2857	5.44281	12.8333	17.0244	7.3314	18.8283
		4:1	9.5411	6.4574	15.8472	5.7869	7.1333	8.8446	7.66234	7.31362	12.2393	14	4.27619	12.9916	6.04422	11.6259	3.69784
		2:1	3.9156	3.0437	4.1758	7.8591	2.8667	3.4274	8.5919	9.236	5.178	13.2857	7.30867	4.0841	2.7122	6.46425	11.036
		1:1	3.36565	4.4273	2.3377	2.6117	4.9	3.9135	4.7697	7.9846	4.1451	2.1429	3.13471	4.9881	8.7683	10.4277	5.9784
		1:2	1.06662	3.9699	2.5135	3.5361	3.3667	4.5492	7.8134	7.7714	7.5195	1.7143	3.2731	4.8186	4.0059	3.9416	5.2806
		DB
			Medium-NT			Medium-CAR19			Control-CAR19			M2-CAR19			M2shABCA1-CAR19
		16:1	18.4237	8.97429	15.0195	98.7949	99.4315	99.5564	55.2031	53.7594	61.21	41.6683	18.621	39.9107	65.3785	65.2632	75.3708
		8:1	10.8608	13.2696	9.72944	97.5367	97.4779	97.7224	37.7405	47.0143	44.6816	10.0993	16.531	28.4903	48.3651	49.6915	59.8248
		4:1	1.6502	8.8079	2.88464	91.2661	89.9275	89.6955	35.66	32.3999	29.3	9.4582	11.2631	10.8033	44.7027	39.8481	53.8442
		2:1	6.0062	4.5201	2.58581	69.0604	56.6636	62.1257	26.6795	12.3931	26.1548	6.6938	3.3195	1.4286	31.1256	41.1825	50.679
		1:1	1.8172	0.35	1.7265	24.5266	20.3683	12.4371	12.8175	5.7496	2.3949	2.6012	3.7284	3.41726	22.7409	27.336	36.4981
		1:2	0.6138	0.1615	1.5407	5.6615	5.0126	13.4803	2.4892	3.01966	8.0369	1.52712	1.0518	2.51535	20.3803	7.64147	10.8745

## Sheet: Figure 4
		Figure 4a
			NK	CD8 Teff	CD8 Tex 1	CD8 Tex 2	CD8 Tex 3	CD8 Tex 4	CD8 Tex 5	CD8 Tex 6	CD8 Prolif 1	CD8 Prolif 2	CD8 Prolif 3	CD4 Naive	CD4 Treg	CD4 Mem	CD4 Th1 like	Low quality
		Dysfunctional signature score	-0.153051	-0.77015	0.961434	1.99026	0.68118	1.40642	0.9535	0.349532	-0.0545815	-0.0338592	-1.29947	-0.526268	-0.417874	-1.6248	-0.438591	-1.02369
		Immunosuppressive signature score	0.644391	-0.302281	0.54095	1.78501	0.48022	1.06036	1.12056	0.173573	-0.634204	-0.830995	-1.88789	-0.173172	0.606723	-1.45783	-0.0334694	-1.09195
		Figure 4b
		cell type	sig score type	comparision	group1	group2	n1	n2	p	p.adj	p.adj.signif
		CD8 Teff	Immunosuppressive signature score	Before CAR-T cell therapy vs. At CAR-T cell expansion	Before CAR-T cell therapy	At CAR-T cell expansion	208	706	0.003	0.009	**
		CD8 Teff	Immunosuppressive signature score	At CAR-T cell expansion vs. At disease progression	At CAR-T cell expansion	At disease progression	706	93	0.152	0.152	ns
		CD8 Teff	Immunosuppressive signature score	Before CAR-T cell therapy vs. At disease progression	Before CAR-T cell therapy	At disease progression	208	93	0.003	0.009	**
		CD8 Tex 1	Immunosuppressive signature score	Before CAR-T cell therapy vs. At CAR-T cell expansion	Before CAR-T cell therapy	At CAR-T cell expansion	282	516	6.44e-28	1.93e-27	****
		CD8 Tex 1	Immunosuppressive signature score	At CAR-T cell expansion vs. At disease progression	At CAR-T cell expansion	At disease progression	516	65	0.000412	0.000412	***
		CD8 Tex 1	Immunosuppressive signature score	Before CAR-T cell therapy vs. At disease progression	Before CAR-T cell therapy	At disease progression	282	65	0.000108	0.000216	***
		CD8 Tex 2	Immunosuppressive signature score	Before CAR-T cell therapy vs. At CAR-T cell expansion	Before CAR-T cell therapy	At CAR-T cell expansion	535	1135	8.46e-108	2.54e-107	****
		CD8 Tex 2	Immunosuppressive signature score	At CAR-T cell expansion vs. At disease progression	At CAR-T cell expansion	At disease progression	1135	95	0.003	0.003	**
		CD8 Tex 2	Immunosuppressive signature score	Before CAR-T cell therapy vs. At disease progression	Before CAR-T cell therapy	At disease progression	535	95	2.06e-20	4.12e-20	****
		CD8 Tex 3	Immunosuppressive signature score	Before CAR-T cell therapy vs. At CAR-T cell expansion	Before CAR-T cell therapy	At CAR-T cell expansion	112	481	1.65e-05	4.95e-05	****
		CD8 Tex 3	Immunosuppressive signature score	At CAR-T cell expansion vs. At disease progression	At CAR-T cell expansion	At disease progression	481	35	0.059	0.118	ns
		CD8 Tex 3	Immunosuppressive signature score	Before CAR-T cell therapy vs. At disease progression	Before CAR-T cell therapy	At disease progression	112	35	0.497	0.497	ns
		CD8 Tex 4	Immunosuppressive signature score	Before CAR-T cell therapy vs. At CAR-T cell expansion	Before CAR-T cell therapy	At CAR-T cell expansion	309	753	1.09e-17	3.27e-17	****
		CD8 Tex 4	Immunosuppressive signature score	At CAR-T cell expansion vs. At disease progression	At CAR-T cell expansion	At disease progression	753	98	0.416	0.416	ns
		CD8 Tex 4	Immunosuppressive signature score	Before CAR-T cell therapy vs. At disease progression	Before CAR-T cell therapy	At disease progression	309	98	1.52e-05	3.04e-05	****
		CD8 Tex 5	Immunosuppressive signature score	Before CAR-T cell therapy vs. At CAR-T cell expansion	Before CAR-T cell therapy	At CAR-T cell expansion	158	352	0.025	0.076	ns
		CD8 Tex 5	Immunosuppressive signature score	At CAR-T cell expansion vs. At disease progression	At CAR-T cell expansion	At disease progression	352	61	0.764	0.764	ns
		CD8 Tex 5	Immunosuppressive signature score	Before CAR-T cell therapy vs. At disease progression	Before CAR-T cell therapy	At disease progression	158	61	0.218	0.436	ns
		CD8 Tex 6	Immunosuppressive signature score	Before CAR-T cell therapy vs. At CAR-T cell expansion	Before CAR-T cell therapy	At CAR-T cell expansion	718	1481	9.75e-105	2.93e-104	****
		CD8 Tex 6	Immunosuppressive signature score	At CAR-T cell expansion vs. At disease progression	At CAR-T cell expansion	At disease progression	1481	181	2.97e-06	2.97e-06	****
		CD8 Tex 6	Immunosuppressive signature score	Before CAR-T cell therapy vs. At disease progression	Before CAR-T cell therapy	At disease progression	718	181	1.68e-15	3.36e-15	****
		CD8 Teff	Dysfunctional signature score	Before CAR-T cell therapy vs. At CAR-T cell expansion	Before CAR-T cell therapy	At CAR-T cell expansion	208	706	1.04e-12	3.12e-12	****
		CD8 Teff	Dysfunctional signature score	At CAR-T cell expansion vs. At disease progression	At CAR-T cell expansion	At disease progression	706	93	0.58	0.58	ns
		CD8 Teff	Dysfunctional signature score	Before CAR-T cell therapy vs. At disease progression	Before CAR-T cell therapy	At disease progression	208	93	4.16e-07	8.32e-07	****
		CD8 Tex 1	Dysfunctional signature score	Before CAR-T cell therapy vs. At CAR-T cell expansion	Before CAR-T cell therapy	At CAR-T cell expansion	282	516	1.29e-37	3.87e-37	****
		CD8 Tex 1	Dysfunctional signature score	At CAR-T cell expansion vs. At disease progression	At CAR-T cell expansion	At disease progression	516	65	5.83e-05	5.83e-05	****
		CD8 Tex 1	Dysfunctional signature score	Before CAR-T cell therapy vs. At disease progression	Before CAR-T cell therapy	At disease progression	282	65	7.91e-10	1.58e-09	****
		CD8 Tex 2	Dysfunctional signature score	Before CAR-T cell therapy vs. At CAR-T cell expansion	Before CAR-T cell therapy	At CAR-T cell expansion	535	1135	5.79e-105	1.74e-104	****
		CD8 Tex 2	Dysfunctional signature score	At CAR-T cell expansion vs. At disease progression	At CAR-T cell expansion	At disease progression	1135	95	4.03e-07	4.03e-07	****
		CD8 Tex 2	Dysfunctional signature score	Before CAR-T cell therapy vs. At disease progression	Before CAR-T cell therapy	At disease progression	535	95	1.12e-21	2.24e-21	****
		CD8 Tex 3	Dysfunctional signature score	Before CAR-T cell therapy vs. At CAR-T cell expansion	Before CAR-T cell therapy	At CAR-T cell expansion	112	481	1.68e-06	5.04e-06	****
		CD8 Tex 3	Dysfunctional signature score	At CAR-T cell expansion vs. At disease progression	At CAR-T cell expansion	At disease progression	481	35	0.326	0.326	ns
		CD8 Tex 3	Dysfunctional signature score	Before CAR-T cell therapy vs. At disease progression	Before CAR-T cell therapy	At disease progression	112	35	0.066	0.133	ns
		CD8 Tex 4	Dysfunctional signature score	Before CAR-T cell therapy vs. At CAR-T cell expansion	Before CAR-T cell therapy	At CAR-T cell expansion	309	753	9.1e-22	2.73e-21	****
		CD8 Tex 4	Dysfunctional signature score	At CAR-T cell expansion vs. At disease progression	At CAR-T cell expansion	At disease progression	753	98	0.241	0.241	ns
		CD8 Tex 4	Dysfunctional signature score	Before CAR-T cell therapy vs. At disease progression	Before CAR-T cell therapy	At disease progression	309	98	6.95e-07	1.39e-06	****
		CD8 Tex 5	Dysfunctional signature score	Before CAR-T cell therapy vs. At CAR-T cell expansion	Before CAR-T cell therapy	At CAR-T cell expansion	158	352	3.96e-07	1.19e-06	****
		CD8 Tex 5	Dysfunctional signature score	At CAR-T cell expansion vs. At disease progression	At CAR-T cell expansion	At disease progression	352	61	0.874	0.874	ns
		CD8 Tex 5	Dysfunctional signature score	Before CAR-T cell therapy vs. At disease progression	Before CAR-T cell therapy	At disease progression	158	61	0.000248	0.000496	***
		CD8 Tex 6	Dysfunctional signature score	Before CAR-T cell therapy vs. At CAR-T cell expansion	Before CAR-T cell therapy	At CAR-T cell expansion	718	1481	3.19e-132	9.57e-132	****
		CD8 Tex 6	Dysfunctional signature score	At CAR-T cell expansion vs. At disease progression	At CAR-T cell expansion	At disease progression	1481	181	1.3e-10	1.3e-10	****
		CD8 Tex 6	Dysfunctional signature score	Before CAR-T cell therapy vs. At disease progression	Before CAR-T cell therapy	At disease progression	718	181	5.85e-30	1.17e-29	****
		Figure 4c
		cluster	comparison	Description	NES	pvalue	p.adjust	core_enrichment
		CD8_Teff	I. At CAR-T cell expansion vs. Before CAR-T cell therapy	TNFα signaling via NFκB	2.15595	4.26022e-08	2.33602e-06	IRF1/TNFSF9/CCL4/NR4A2/DUSP1/FOS/FOSB/TNFAIP3/KLF6/DUSP2/DUSP4/MCL1/ATF3/SAT1/CD69/ZFP36/BHLHE40/DNAJB4/TAP1/PTGER4/NR4A1/PHLDA1/NR4A3/MAP2K3/EGR2/IFIT2/ICAM1/CCL2/BTG2/LITAF/JUN/PPP1R15A/AREG/TIPARP/SOD2/FOSL2/CCL5/CXCL10/GEM/CSF1/PDE4B/RELA/EHD1/MXD1/IL15RA/PER1/GADD45B
		CD8_Teff	I. At CAR-T cell expansion vs. Before CAR-T cell therapy	T cell activation	1.64882	0.000115442	0.00236376	IRF1/TNFSF9/IFNG/TNFRSF1B/HSPH1/HSH2D/SOCS1/HAVCR2/VCAM1/IRF4/SELENOK/CCL19/PTGER4/PIK3R1/SLA2/CD8A/TIGIT/HLA-E/ITGAL/STAT3/ZBTB1/MYH9/SPN/NCK1/VSIR/RHOH/ICAM1/PSMB10/JMJD6/CCL2/PTPN22/LGALS1/LGALS9/MAD1L1/XCL1/RSAD2/ADAM8/GATA3/ZAP70/NLRC3/NFKBID/ITK/THEMIS/DUSP10/TRAF6/CTLA4/CORO1A/SIRPG/CD55/CCL5/NDFIP1/IL12RB1/CD27/RUNX1/SMAD7/HSPD1/ANXA1/CD300A/GPR18/LAX1/PIK3CG/ELF4/CTNNB1/JAK3/RUNX3/IL4R/Y…
		CD8_Teff	I. At CAR-T cell expansion vs. Before CAR-T cell therapy	Response to chemokine	1.87041	0.00163943	0.0122585	CCL4/CXCR4/DUSP1/CCL3/CX3CR1/CCL19/CCL2/XCL1/CCL5/CXCL10/XCL2
		CD8_Teff	I. At CAR-T cell expansion vs. Before CAR-T cell therapy	Oxidative phosphorylation	-1.42725	0.00555732	0.027289	MTRF1/NDUFA8/ATP5F1A/NDUFA7/TIMM9/TIMM8B/TIMM17A/PDHA1/VDAC1/GOT2/PHYH/PHB2/FH/MRPL35/OAT/MPC1/HSPA9/NDUFA5/NDUFB3/ECHS1/VDAC3/MRPS11/COX7A2/NDUFA9/ATP6V1H/TIMM10/MRPS12/MRPL11/ATP6V1G1/NDUFV2/LRPPRC/NDUFAB1/ATP5MG/ATP5MC1/HADHA/CYB5A/SLC25A5/MGST3/BAX/DLD/ACAA2/GPX4/NDUFA1/TOMM70/UQCRB/MRPL34/COX4I1/FDX1/PRDX3/ATP5PF/COX7A2L/ATP6V0E1/ATP5PO/PMPCA/ATP5PB/SLC25A6/LDHB/NDUFC2
		CD8_Teff	II. At disease progression vs. Before CAR-T cell therapy	TNFα signaling via NFκB	-1.96866	6.49814e-06	0.000106894	PHLDA1/TNFAIP8/NFKBIA/TNIP1/KDM6B/NFKB1/MSC/NINJ1/TIPARP/NR4A3/RELB/JUN/ZFP36/NAMPT/FOSB/SQSTM1/CCL5/TANK/REL/FOS/SLC2A3/IER2/BIRC3/NR4A1/IER5/TNFAIP3/DUSP1/NR4A2/DUSP2/BTG1/PNRC1/IL7R
		CD8_Teff	II. At disease progression vs. Before CAR-T cell therapy	T cell activation	-1.50676	0.0018635	0.010948	CCDC88B/PTGER4/SOS1/KDELR1/BTN2A2/PRKCZ/TGFBR2/CORO1A/TNFAIP8L2/NCK2/RUNX2/SP3/PTPN22/CD3E/NCKAP1L/CD47/ITPKB/PRR7/JMJD6/NDFIP1/ADORA2A/NLRC3/DROSHA/ITK/CARD11/HSPH1/RASGRP1/BCL11B/TMEM131L/HLA-DMB/GPR183/PRKAR1A/BCL6/PAK2/CSK/APBB1IP/PRKDC/BCL10/ZFP36L1/CD83/STAT5B/PRDM1/CAMK4/LMBR1L/RPS6/CDK6/EOMES/ZEB1/ZBTB1/RHOH/FOXP1/THEMIS/TNFSF8/MYH9/PRNP/PTPN2/JAML/CYLD/PTPRC/LCK/RELB/SIT1/RAC1/LY9/TNFSF1…
		CD8_Teff	II. At disease progression vs. Before CAR-T cell therapy	Response to chemokine	-2.31548	6.18586e-06	0.000106894	CCL22/CXCR6/STK39/CCL3/CCL3L1/CCL5/CCR7/DOCK8/WNK1/XCL2/CXCR4/DUSP1/RIPOR2/XCL1/CXCR3
		CD8_Teff	II. At disease progression vs. Before CAR-T cell therapy	Oxidative phosphorylation	2.25882	1.32824e-10	2.18495e-08	COX7B/UQCRH/COX5A/NDUFB7/SLC25A20/HADHB/NDUFB4/ATP6V1F/NDUFAB1/HSD17B10/CYC1/COX5B/NDUFB6/MRPS12/ATP6V1C1/CYCS/ATP6V0B/NDUFA6/NDUFA8/UQCRQ/CS/ATP5F1A/GLUD1/SLC25A5/VDAC1/ATP5MC1/ATP5F1C/COX8A/NDUFV1/ACADVL/NDUFS6/SLC25A3/NDUFS8/NDUFB2/ETFA/NDUFB5/NDUFA4/TIMM50/NDUFA7/MDH2/NDUFB8/ATP5MC3/DECR1/TIMM17A/UQCRC2/SDHB/LDHA/BAX/ATP5PF/SLC25A4/ECH1/TOMM22/IMMT/COX6C/CPT1A/GPI/SDHA/HSPA9/NDUFV2/VDAC2/ATP5…
		CD8_Teff	II. At disease progression vs. Before CAR-T cell therapy	Glycolysis	1.81585	0.000407614	0.00311872	CD44/PGAM1/ISG20/PKM/TXN/PPIA/TPI1/SOD1/ENO1/CHPF/AKR1A1/HSPA5/STMN1/GALK1/PSMC4/MIF/POLR3K/GALE/ALG1/MDH2/GLRX/LDHA/G6PD/IER3
		CD8_Teff	II. At disease progression vs. Before CAR-T cell therapy	Cellular response to hypoxia	2.25895	5.58168e-07	1.66943e-05	PSME2/PSMB9/PSMA4/PSMD11/PSMA6/PSMB10/PSMA7/EGLN2/PSMB7/PSMD7/PSMD8/ELOC/UBE2D3/PSME1/PSMC3/PSMD2/PSMC4/PSMB3/PSMD10/LIMD1/PSMA1/PSMA5/PSMD4/PSMB6/PSMB2/SEM1/UBE2D2/PSMB1/PSME3/PSMC5/PSMF1/PSMA2
		CD8_Teff	II. At disease progression vs. Before CAR-T cell therapy	Cellular amino acid metabolic process	1.90386	1.07882e-05	0.000154318	PSME2/PSMB9/PSMA4/PSMD11/PSMA6/PSMB10/GART/HSD17B10/PSMA7/PSMB7/PSMD7/PSMD8/HPDL/AZIN1/PSME1/GLUD1/PSMC3/PSMD2/ASL/PSMC4/PYCR2/PSMB3/PHGDH/GLS/RIDA/PSMD10/PSMA1/CARNMT1/AARSD1/PSMA5/PSMD4/PSMB6/PPA1/BCKDHB/AIMP1/PSMB2/SEPHS2/FARSA/PSMB1/PSME3/PSMC5/PSMF1/ENOSF1/ACAT1/PSMA2/MCCC2/AHCY/PSAT1/CTPS1/BCKDK/AASDHPPT/ADI1/DLST/MTHFD1/PSMB8/AIMP2/FARS2/OGDH/QDPR/PLOD3/PSMD9
		CD8_Teff	II. At disease progression vs. Before CAR-T cell therapy	Pyruvate metabolic process	1.62748	0.00343045	0.0179146	PGAM1/BPGM/PKM/IFNG/STAT3/TPI1/GAPDH/ENO1/PPARA/VDAC1/MPC2/GALK1/PFKL/P2RX7/LDHA/EIF6/PGK1/GPI/GLO1
		CD8_Teff	III. At disease progression vs. At CAR-T cell expansion	TNFα signaling via NFκB	-2.41885	2.27315e-12	1.86967e-10	ATP2B1/TNFAIP8/KDM6B/IER5/PER1/CSF1/PDLIM5/NFAT5/TNFRSF9/EHD1/EIF1/ATF3/STAT5A/SMAD3/SQSTM1/TNIP1/CCL2/BIRC3/BTG2/TANK/MSC/SAT1/MAP2K3/MCL1/GADD45B/IRF1/PPP1R15A/PNRC1/NAMPT/RELB/AREG/EGR2/REL/BHLHE40/DNAJB4/IER2/CD69/SLC2A3/PTGER4/TIPARP/JUN/PHLDA1/CCL5/NR4A3/DUSP4/KLF6/ZFP36/NR4A1/BTG1/CCL4/FOSB/TNFSF9/FOS/TNFAIP3/DUSP2/DUSP1/NR4A2
		CD8_Teff	III. At disease progression vs. At CAR-T cell expansion	T cell activation	-1.81632	2.30547e-06	3.6119e-05	PTPRC/SLAMF6/EGR1/CD28/ZAP70/SELENOK/PTPN11/JAML/LILRB1/RSAD2/NFKBID/RORA/LGALS9/BTN2A2/MSN/GLMN/BCL11B/ZEB1/SP3/GPR18/TMEM131L/CGAS/PRNP/RASAL3/CD55/KDELR1/PRDM1/HLA-DMB/ITGAL/BCL10/SMAD3/LCK/BTN3A1/NCKAP1L/CCL2/LAX1/TCF7/PNP/DOCK8/EOMES/CDK6/PIK3CG/LMBR1L/RUNX3/TNFSF8/ADAM8/MAD1L1/PRKAR1A/ADORA2A/NCK1/TNFSF14/CD8A/APBB1IP/IRF1/CORO1A/CD2/ZFP36L1/CYLD/NDFIP1/RAC1/SLA2/CCL19/CAMK4/NLRC3/RELB/HLA-…
		CD8_Teff	III. At disease progression vs. At CAR-T cell expansion	Response to chemokine	-2.3014	2.46088e-07	8.99588e-06	CCL2/DOCK8/CXCR6/WNK1/CCL19/CCL5/RIPOR2/XCL2/CXCR3/CCL3/CCL4/XCL1/CXCR4/DUSP1
		CD8_Teff	III. At disease progression vs. At CAR-T cell expansion	Oxidative phosphorylation	2.61419	3.85414e-15	4.22671e-13	UQCRH/COX5A/NDUFAB1/HADHB/COX7B/NDUFC2/HSD17B10/LDHB/ATP6V1F/MRPS12/NDUFB4/CYC1/SLC25A5/ATP5MC1/ATP5PF/NDUFB7/NDUFA8/ATP5F1A/ATP5PB/NDUFB6/VDAC1/UQCRQ/COX5B/BAX/SLC25A20/ATP6V0B/COX7A2L/NDUFS6/NDUFA1/CS/NDUFA7/TIMM17A/NDUFV2/ATP5F1C/CYCS/ETFA/NDUFA6/HSPA9/TOMM22/COX8A/ACADVL/ACAA2/NDUFA4/ATP6V1C1/ATP5MC3/PRDX3/NDUFB5/ATP5MF/HADHA/LDHA/LRPPRC/NDUFB2/GPI/DECR1/PDHA1/COX6C/SDHB/PHB2/NDUFS8/PHYH/SLC2…
		CD8_Teff	III. At disease progression vs. At CAR-T cell expansion	Glycolysis	1.81912	0.000987473	0.00601627	CD44/TXN/PKM/PPIA/PGAM1/ENO1/STMN1/TPI1/AKR1A1/MIF/SOD1/GLRX/CHPF/ALG1/FAM162A/POLR3K/TALDO1/LDHA/PSMC4/ISG20/MDH1/ME2/GALE/BPNT1
		CD8_Teff	III. At disease progression vs. At CAR-T cell expansion	Cellular response to hypoxia	2.36806	1.04879e-07	4.31314e-06	PSME2/PSMB2/PSMA6/PSMA4/RPS27A/PSMB3/PSMD11/PSMD7/PSMD8/PSMD2/PSMA7/PSMB1/PSMA2/PSMB9/PSME1/PSMB7/PSMC2/SEM1/PSMC5/PSMD10/PSMB6/PSMC6/ELOC/PSMC4/PSMD9/PSMD4/PSMC3/PSMB10/UBE2D3/EGLN2/PSMA5/PSMA1/HIGD1A/LIMD1
		CD8_Teff	III. At disease progression vs. At CAR-T cell expansion	Cellular amino acid metabolic process	1.79783	0.000111473	0.000980837	PSME2/PSMB2/PSMA6/PSMA4/HSD17B10/PPA1/PSMB3/PSMD11/PSMD7/PSMD8/PSMD2/HPDL/GART/PSMA7/PSMB1/PSMA2/PSMB9/PSME1/RIDA/GLS/PSMB7/PSMC2/PHGDH/SEPHS2/PSMC5/PSMD10/PYCR2/PSMB6/PSMC6/PSAT1/PSMC4/TXN2/PSMD9/PSMD4/PSMC3/SMS/ADI1/PSMB10/AHCY/MCCC2/PSMA5/PSMA1/ASL/IARS2/GSS/AIMP1/BCKDHB/ACAT1/GSTZ1/PPAT/PSMC1/MTHFD1/FARSB/BCKDK/PRDX4
		CD8_Tex	I. At CAR-T cell expansion vs. Before CAR-T cell therapy	TNFα signaling via NFκB	1.94257	1.18051e-09	4.85483e-08	DUSP2/IRF1/DUSP4/NR4A2/CCL5/SAT1/TNFAIP3/PHLDA1/TNFSF9/CCL4/BHLHE40/DUSP1/KLF6/MCL1/TAP1/TSC22D1/ATF3/CD69/DUSP5/ZFP36/TNFRSF9/ID2/LITAF/PDE4B/CSF1/BTG3/NR4A3/EGR2/FOSB/TIPARP/CFLAR/ICAM1/PTGER4/NR4A1/IFIH1/BIRC3/LDLR/SOCS3/GEM/NAMPT/CCNL1/TRAF1/DDX58/TANK/IFIT2/CCL2/PLEK/SQSTM1/MAP3K8/PFKFB3/TGIF1/IL15RA/EHD1/BCL3
		CD8_Tex	I. At CAR-T cell expansion vs. Before CAR-T cell therapy	T cell activation	1.66103	2.70874e-08	5.5797e-07	IRF1/CCL5/VCAM1/TNFSF9/IFNG/CD74/HLA-DPA1/HAVCR2/LAG3/HLA-DPB1/LGALS1/CD8A/PSMB10/PRDM1/HSPH1/IRF4/ANXA1/PDCD1/TIGIT/TNFRSF1B/ITGAL/RUNX3/TNFSF4/SLA2/RSAD2/CTLA4/PYCARD/PIK3R1/MYH9/LGALS9/HSH2D/HLA-E/GATA3/FYN/CD27/TBX21/PAG1/XCL1/CORO1A/CD2/CD8B/ADAM8/SELENOK/PTPN22/TCIRG1/CD300A/KLRK1/LGALS3/SOCS1/SIRPG/CCL19/LCP1/ICAM1/RHOA/MSN/SEMA4A/PTGER4/JMJD6/IL12RB1/PREX1/RAB27A/ADORA2A/SIT1/ICOS/HLA-DMB…
		CD8_Tex	I. At CAR-T cell expansion vs. Before CAR-T cell therapy	Response to chemokine	1.6981	0.00128273	0.0044423	CCL3/CCL5/CCL4/DUSP1/CXCR6/CXCL13/CXCR4/CCR5/CXCR3/XCL1/CCL19/RHOA/CCR1/XCL2/CCL2/DOCK8/CX3CR1
		CD8_Tex	I. At CAR-T cell expansion vs. Before CAR-T cell therapy	Cellular response to hypoxia	1.60814	0.00182207	0.00570915	PSMB9/PSME2/PSMB10/UBC/UBB/PSMB8/PSMA5/PSME1/PSMA7/ELOB/PSMA4/PSMD8/PSMB6/PSMA6/PSMB3/PSMF1/PSMD4/UBE2D3/SEM1/PSMC3/PSMA2/PSMB4/PSMC4/PSMB7/PSMD9/PSMC1/PSMD7/EP300/PSMB1/RBX1/PSMD11
		CD8_Tex	I. At CAR-T cell expansion vs. Before CAR-T cell therapy	Cellular amino acid metabolic process	1.29387	0.0493827	0.0928395	PSMB9/PSME2/PSMB10/PSMB8/GLUD1/OAZ1/PSMA5/PSME1/PSMA7/PARK7/PSMA4/PSMD8/PSMB6/PSMA6/PSMB3/COMT/PSMF1/ODC1/PSMD4/SCLY/PSMC3/PSMA2/PSMB4/PSMC4/ATP2B4/MTHFD1/PSMB7/PSMD9/PSMC1/PSMD7/PCBD1/SEPHS2/PSMB1/PSMD11/PSMA1/PPM1K/PHYKPL/PSMD13/SERINC3/PSMD14/HSD17B10/DGLUCY/PSMA3/OGDH/GLUL/FARSA/BCKDHA/ACCS/BCKDK/CLN3/IVD/MECP2/TXN2/PLOD3/PSMB2/HARS2/SLC25A12/MTR
		CD8_Tex	II. At disease progression vs. Before CAR-T cell therapy	TNFα signaling via NFκB	1.58353	0.00239543	0.0135879	CD44/IRF1/CCL5/NFKBIA/DUSP4/SAT1/PHLDA1/TNFAIP3/MCL1/ID2/MAP3K8/DUSP5/ZFP36/TAP1/TNF/TRAF1/BTG2/IL12B/DUSP2/BHLHE40/KLF6/PDE4B/BTG3/CCL4/CD69/NR4A1/CFLAR/EGR1/LITAF/PPP1R15A/NAMPT/ATF3/CEBPD/ICAM1/PTGER4/PHLDA2/TNFSF9/LDLR
		CD8_Tex	II. At disease progression vs. Before CAR-T cell therapy	Oxidative phosphorylation	2.19511	6.44154e-15	2.11927e-12	COX5A/UQCRH/ATP5MC3/LDHA/COX7A2/ATP5F1A/ATP6V1F/ATP5PF/NDUFA7/NDUFB4/COX6A1/ACAA2/NDUFC2/ATP5MF/COX8A/PRDX3/UQCRC1/NDUFS6/VDAC1/IDH2/NDUFAB1/NDUFA8/MDH2/ATP6V0B/NDUFB7/ECH1/MRPS15/CYC1/COX5B/COX6B1/NDUFS7/ETFB/GLUD1/NDUFB2/NDUFA4/HSD17B10/COX7B/ATP5MG/ATP6V0C/CYCS/GPI/ATP5MC1/NDUFA3/MDH1/NDUFB8/UQCRQ/POLR2F/SLC25A5/ALAS1/ISCA1/ATP5F1C/SDHB/UQCR11/SDHA/TIMM8B/NDUFS8/HCCS/NDUFB6/COX7A2L/SLC25A4/COX…
		CD8_Tex	II. At disease progression vs. Before CAR-T cell therapy	Glycolysis	1.90986	2.29121e-06	4.18782e-05	CD44/TXN/STMN1/ISG20/TPI1/ENO1/PKM/PGAM1/PPIA/LDHA/MIF/HSPA5/CHST12/SOD1/AKR1A1/MDH2/ME2/PSMC4/TALDO1/MDH1/RBCK1/GALK1/PFKP/HMMR/RRAGD/ALDOA/B3GAT3/PAM/AURKA/COPB2/GOT2/NASP/POLR3K
		CD8_Tex	II. At disease progression vs. Before CAR-T cell therapy	Cellular response to hypoxia	1.98864	3.07779e-06	5.06296e-05	PSME2/PSMB9/PSMA6/PSMB10/PSMB3/PSMA7/PSMB8/PSMC3/PSME1/PSMD4/PSMB6/PSMB7/PSMD8/PSMC4/UBC/SEM1/UBB/PSMB1/PSMB2/PSMA2/PSMA3/ELOB/PSMA5/PSMA4/PSMF1/RBX1/PSMD9/ELOC/PSMD14/PSMC1/PSMC5/PSMB5/PSMA1/PSMB4/PSMC6
		CD8_Tex	II. At disease progression vs. Before CAR-T cell therapy	Cellular amino acid metabolic process	1.86809	6.42259e-07	1.76086e-05	PSME2/PSMB9/PSMA6/PSMB10/PSMB3/PSMA7/PSMB8/PSMC3/PARK7/PSME1/PSMD4/PSMB6/PSMB7/PSMD8/PPA1/PSMC4/GLUD1/HSD17B10/OAZ1/PSMB1/MTHFD1/PSMB2/PSMA2/AHCY/PSMA3/PCBD1/PSMA5/ATP2B4/PSMA4/PSMF1/MPST/ADI1/AIMP2/HPDL/SEPHS2/PSMD9/PSMD14/AASDHPPT/SLC25A12/PHGDH/PSMC1/GOT2/PSMC5/TXN2/PSMB5/PSMA1/ACAT1/PSMB4/PSAT1/DLST/PSMC6/ACAD8/FARSB/MCCC2/GLDC/PRDX4/PSMD6/HMGCL/GCAT/FARSA/PSMD7/GSS/BCAT2/COMT/ASL/GART/PSMD1/…
		CD8_Tex	II. At disease progression vs. Before CAR-T cell therapy	Pyruvate metabolic process	1.78621	0.000251726	0.00207045	GAPDH/TPI1/ENO1/PKM/PGAM1/IFNG/LDHA/PGK1/EIF6/VDAC1/ME2/GPI/BSG/MPC2/GALK1/PFKP/ALDOA/PCK2/BPGM/ALDOC/GLO1
		CD8_Tex	III. At disease progression vs. At CAR-T cell expansion	TNFα signaling via NFκB	-2.0764	2.36078e-08	6.74596e-07	KDM6B/ICAM1/RELA/CXCL10/CFLAR/PFKFB3/BTG3/KLF2/TNIP1/IER2/BCL3/NFE2L2/BIRC2/SQSTM1/CCL2/SLC2A3/SGK1/NFAT5/GEM/TGIF1/TANK/PDE4B/ZFP36/DDX58/DUSP5/IL6ST/BIRC3/SOCS3/PNRC1/LITAF/REL/TIPARP/IFIH1/NR4A3/MCL1/IL7R/CCNL1/EGR2/TAP1/CD69/CSF1/IRF1/FOSB/TNFRSF9/CCL5/ATF3/KLF6/BTG1/PHLDA1/SAT1/TSC22D1/TNFAIP3/BHLHE40/FOS/CCL4/DUSP4/TNFSF9/DUSP1/DUSP2/NR4A2
		CD8_Tex	III. At disease progression vs. At CAR-T cell expansion	T cell activation	-1.891	8.74846e-09	3.30842e-07	BTN2A2/BCL3/DNAJA3/DOCK2/PIK3CD/LAT/PDCD1/CCR2/RASAL3/PTPRC/JMJD6/CCL2/MAD1L1/JAK3/VSIR/APBB1IP/RHOA/CYLD/PSMB10/CTLA4/FYN/STAT3/LY9/LAX1/PRKAR1A/TCIRG1/ZEB1/TNFSF8/BCL11B/NLRC3/SASH3/PRKCQ/NDFIP1/CD6/KLRK1/ZBTB1/CORO1A/PIK3CG/ADAM8/IL6ST/TNFRSF14/SLAMF6/SEMA4A/SIRPG/TNFRSF1B/NCKAP1L/ICOS/HLA-DMB/ITK/CCL19/SLA2/RIPOR2/BTN3A1/HAVCR2/HSH2D/CD27/DOCK8/LGALS9/HLA-DPB1/TCF7/THEMIS/MYH9/CD300A/CASP8/AD…
		CD8_Tex	III. At disease progression vs. At CAR-T cell expansion	Response to chemokine	-2.18604	2.61235e-06	3.7368e-05	WNK1/CCR2/CCL2/CX3CR1/RHOA/CCL19/XCL2/RIPOR2/CCR5/DOCK8/CXCR6/XCL1/CCL5/CXCR3/CCL4/DUSP1/CXCR4/CCL3/CXCL13
		CD8_Tex	III. At disease progression vs. At CAR-T cell expansion	Oxidative phosphorylation	2.56968	4.75841e-15	3.13103e-13	UQCRH/LDHA/ATP5F1A/LDHB/ATP6V1F/ATP5PF/NDUFA8/SLC25A5/NDUFAB1/NDUFB6/ATP5MC1/ATP5MC3/ATP5PB/MRPS15/NDUFC2/SLC25A3/COX7A2L/PRDX3/UQCRC1/VDAC1/NDUFA4/ATP5MG/ALAS1/SLC25A4/COX5A/PHB2/VDAC2/COX7A2/ACAA2/NDUFB4/MDH1/SLC25A6/CYC1/HCCS/NDUFB5/UQCRC2/NDUFA7/HSD17B10/MRPL15/SDHB/HADHA/GPI/NDUFB7/ATP5PD/COX7B/ATP5PO/ISCA1/FH/NDUFB2/POLR2F/ECH1/ACAT1/GOT2/UQCRB/MRPL34/ATP6V0B/VDAC3/COX6B1/PHYH/ETFB/TIMM50/A…
		CD8_Tex	III. At disease progression vs. At CAR-T cell expansion	Glycolysis	1.98162	8.80371e-05	0.00080043	CD44/STMN1/TXN/PPIA/ENO1/LDHA/MIF/PKM/TPI1/AKR1A1/PGAM1/ME2/FAM162A/SOD1/MDH1/RRAGD/TALDO1/HMMR/AURKA/NASP/GOT2/HAX1/MDH2/CYB5A/GALK1/GNPDA1/PSMC4
		CD8_Tex	III. At disease progression vs. At CAR-T cell expansion	Cellular amino acid metabolic process	1.67126	0.000670102	0.00358526	AHCY/ADI1/PPA1/PSMA6/PSMC3/PHGDH/PSMB3/FARSB/HPDL/PSMB5/PSMB7/HSD17B10/PSMB2/PSMD4/PSMA3/APIP/PSMA7/GCAT/ACAT1/GOT2/PEPD/AIMP2/MPST/PSMB1/SMS/PRDX4/PSMC4/PSMC6/PCBD1/PARK7/BCAT2/MTHFD1/QDPR/PSAT1/RIDA/AASDHPPT/GCSH/GLS/PSME1/EEF1E1/PSMB6/DLD/GLDC/SLC25A12/PPAT/PEMT/PSMD1/PSMC5/SHMT2/PSMA2/PSME3/ACAD8/ATP2B4/CARNMT1/MTHFS/SEPHS2/GART/MCCC2/TXN2/PSMC2/PSMD6/PSMD12/GSS/GMPS/DLST/AARSD1/PSMD14
		Figure 4d
		Branch	seurat clusters	N	Percentage		Branch	my_group	N	Percentage
		State 1	CD8 Teff	359	0.356504		State 1	I. Before CAR-T cell therapy	1752	0.685
		State 1	CD8 Tex 1	313	0.362688		State 1	II. At CAR-T cell expansion	1150	0.19
		State 1	CD8 Tex 2	533	0.301983		State 1	III. At disease progression	110	0.16
		State 1	CD8 Tex 3	132	0.210191		State 2	I. Before CAR-T cell therapy	386	0.151
		State 1	CD8 Tex 4	258	0.222414		State 2	II. At CAR-T cell expansion	3890	0.644
		State 1	CD8 Tex 5	202	0.353765		State 2	III. At disease progression	99	0.144
		State 1	CD8 Tex 6	1097	0.460924		State 3	I. Before CAR-T cell therapy	418	0.164
		State 1	CD8 Prolif 1	5	0.014881		State 3	II. At CAR-T cell expansion	999	0.165
		State 1	CD8 Prolif 2	51	0.174658		State 3	III. At disease progression	479	0.696
		State 1	CD8 Prolif 3	62	0.220641
		State 2	CD8 Teff	419	0.416087
		State 2	CD8 Tex 1	477	0.552723
		State 2	CD8 Tex 2	1108	0.627762
		State 2	CD8 Tex 3	348	0.55414
		State 2	CD8 Tex 4	596	0.513793
		State 2	CD8 Tex 5	263	0.460595
		State 2	CD8 Tex 6	1066	0.447899
		State 2	CD8 Prolif 1	36	0.107143
		State 2	CD8 Prolif 2	5	0.0171233
		State 2	CD8 Prolif 3	57	0.202847
		State 3	CD8 Teff	229	0.227408
		State 3	CD8 Tex 1	73	0.0845886
		State 3	CD8 Tex 2	124	0.070255
		State 3	CD8 Tex 3	148	0.235669
		State 3	CD8 Tex 4	306	0.263793
		State 3	CD8 Tex 5	106	0.185639
		State 3	CD8 Tex 6	217	0.0911765
		State 3	CD8 Prolif 1	295	0.877976
		State 3	CD8 Prolif 2	236	0.808219
		State 3	CD8 Prolif 3	162	0.576512
		Figure 4f
		CD8 Teff						CD8 Tex
			Gene	I. Before CAR-T cell therapy	II. At CAR-T cell expansion	III. At disease progression			Gene	I. Before CAR-T cell therapy	II. At CAR-T cell expansion	III. At disease progression
		Effector molecules	IFNGR1	0.888749	0.194057	-1.08281		Inhibitor molecules	CCL3	-0.714588	1.1428	-0.428214
			TNFSF14	0.726676	0.413808	-1.14048			PHLDA1	-0.908451	1.07151	-0.163056
			KLRG1	0.655947	0.495009	-1.15096			IFNG	-0.96234	1.03382	-0.0714841
			CD28	1.04456	-0.0960452	-0.948512			LYST	-0.689593	1.14689	-0.457293
			CXCR3	0.829135	0.281422	-1.11056			TIGIT	-0.827701	1.11112	-0.283418
			CCL3L1	1.14708	-0.458858	-0.688224			TNFRSF1B	-0.989361	1.01031	-0.020948
			KLRB1	1.12287	-0.794605	-0.328268			CTLA4	-1.0158	0.983411	0.0323901
			GZMK	1.04888	-0.106244	-0.942636			HAVCR2	-1.0251	0.972848	0.0522546
			CD40	0.809375	-1.11791	0.308533			PDCD1	-1.08143	0.891258	0.190173
		Transcription factors	KLF13	0.670751	0.478608	-1.14936			LAG3	-1.1202	0.317468	0.802729
			HMGN1	0.670239	0.479181	-1.14942			LAYN	-1.14851	0.470846	0.677664
			KLF12	0.697977	0.447643	-1.14562		Transcription factors	TSC22D1	-0.716636	1.14243	-0.42579
			KLF3	0.756777	0.376903	-1.13368			PRDM1	-0.953884	1.04048	-0.086599
			TFDP2	0.982495	0.034136	-1.01663			IRF7	-0.762595	1.13219	-0.369593
			ZFP36L2	0.794996	0.32775	-1.12275			IRF9	-0.881519	1.08666	-0.205145
			HOPX	0.996154	0.00764904	-1.0038			TOX	-0.801039	1.12076	-0.319725
			HSF1	1.06559	-0.918004	-0.147588			RBPJ	-0.434331	1.14373	-0.709396
			CEBPD	0.702326	-1.14492	0.442596			TRPS1	-0.984271	1.01502	-0.0307492
									TOX2	-0.166095	1.07265	-0.906553
									RFX5	-1.12924	0.77347	0.355766
									BATF	-0.844869	-0.259215	1.10408

## Sheet: Figure 5
		Figure 5a
		source	target	ligand_2	receptor_2	Before CAR-T cell therapy	At CAR-T cell expansion	At disease progression
		C1QB Macrophage	CD8 Prolif	APOE	SORL1	0.017975
		C1QB Macrophage	CD8 Prolif	ARF1	FAS		0.0126604	0.00870548
		C1QB Macrophage	CD8 Prolif	ARF1	HMMR	0.0007158	0.0074616	0.00990461
		C1QB Macrophage	CD8 Prolif	CD86	CTLA4		0.00434711	0.00165759
		C1QB Macrophage	CD8 Prolif	CXCL10	CXCR3		0.0240206	0.00222385
		C1QB Macrophage	CD8 Prolif	CXCL9	CXCR3		0.0249703	0.011453
		C1QB Macrophage	CD8 Prolif	GSTP1	HMMR	0.00246744	0.0111111	0.0102443
		C1QB Macrophage	CD8 Prolif	HBEGF	CD44		0.00385615
		C1QB Macrophage	CD8 Prolif	HSP90B1	LDLR
		C1QB Macrophage	CD8 Prolif	IL10	IL10RA_IL10RB			0.000691528
		C1QB Macrophage	CD8 Prolif	LGALS9	PTPRC	0.0235344	0.0735429	0.0782695
		C1QB Macrophage	CD8 Prolif	LGALS9	HAVCR2	0.000846516	0.0202398	0.0142258
		C1QB Macrophage	CD8 Prolif	LGALS9	CD44	0.0118903	0.0317094	0.0715429
		C1QB Macrophage	CD8 Prolif	MIF	CD74_CXCR4
		C1QB Macrophage	CD8 Prolif	MMP9	CD44	0.0317629
		C1QB Macrophage	CD8 Prolif	NECTIN2	TIGIT		0.00373931	0.00465592
		C1QB Macrophage	CD8 Prolif	SIGLEC1	SPN		0.0064036
		C1QB Macrophage	CD8 Teff	APOE	SORL1	0.0163094
		C1QB Macrophage	CD8 Teff	ARF1	FAS			0.0147702
		C1QB Macrophage	CD8 Teff	CD48	CD244	0.00381166	0.00583266	0.0151269
		C1QB Macrophage	CD8 Teff	CD86	CTLA4
		C1QB Macrophage	CD8 Teff	CXCL10	CXCR3		0.0067589
		C1QB Macrophage	CD8 Teff	CXCL9	CXCR3		0.00703103
		C1QB Macrophage	CD8 Teff	HBEGF	CD44		0.00497679
		C1QB Macrophage	CD8 Teff	LGALS9	PTPRC	0.0287397	0.089051	0.0992129
		C1QB Macrophage	CD8 Teff	LGALS9	HAVCR2		0.0072033	0.013076
		C1QB Macrophage	CD8 Teff	LGALS9	CD44	0.0118541	0.0405945	0.0884945
		C1QB Macrophage	CD8 Teff	MIF	CD74_CXCR4
		C1QB Macrophage	CD8 Teff	MMP9	CD44	0.0316682
		C1QB Macrophage	CD8 Teff	NECTIN2	TIGIT		0.00345692	0.00203624
		C1QB Macrophage	CD8 Teff	SIGLEC1	SPN		0.00676068
		C1QB Macrophage	CD8 Tex	APOE	SORL1	0.0236365
		C1QB Macrophage	CD8 Tex	CD86	CTLA4		0.00274534	0.00236967
		C1QB Macrophage	CD8 Tex	CXCL10	CXCR3		0.0210511	0.00177887
		C1QB Macrophage	CD8 Tex	CXCL9	CXCR3		0.021886	0.00917832
		C1QB Macrophage	CD8 Tex	HBEGF	CD44		0.0034104
		C1QB Macrophage	CD8 Tex	LGALS9	PTPRC	0.0237379	0.0790097	0.0809117
		C1QB Macrophage	CD8 Tex	LGALS9	HAVCR2		0.0369164	0.0177442
		C1QB Macrophage	CD8 Tex	LGALS9	CD44	0.0102788	0.0281348	0.0894273
		C1QB Macrophage	CD8 Tex	MIF	CD74_CXCR4			0.182191
		C1QB Macrophage	CD8 Tex	MMP9	CD44	0.0275331
		C1QB Macrophage	CD8 Tex	NECTIN2	TIGIT		0.0045571	0.00310404
		C1QB Macrophage	CD8 Tex	SIGLEC1	SPN		0.00240328
		Figure 5b
		dataset	group.names	source	target	ligand	receptor	prob.original	prob	p.value	interaction_name	evidence
		Before CAR-T cell therapy	C1QB Macrophage -> CD8 Teff	C1QB Macrophage	CD8 Teff	APOE	SORL1	0.0163094	0.242953	0	APOE_SORL1	ramilowski_known
		Before CAR-T cell therapy	C1QB Macrophage -> CD8 Teff	C1QB Macrophage	CD8 Teff	LGALS9	CD44	0.0118541	0.225475	0	LGALS9_CD44	PMID: 25065622
		Before CAR-T cell therapy	C1QB Macrophage -> CD8 Teff	C1QB Macrophage	CD8 Teff	LGALS9	PTPRC	0.0287397	0.281732	0	LGALS9_CD45	PMID: 30120235
		Before CAR-T cell therapy	C1QB Macrophage -> CD8 Teff	C1QB Macrophage	CD8 Teff	CD48	CD244	0.00381166	0.179543	0	CD48_CD244A	PMID: 26697006
		Before CAR-T cell therapy	C1QB Macrophage -> CD8 Teff	C1QB Macrophage	CD8 Teff	MMP9	CD44	0.0316682	0.28965	0	MMP9_CD44	ppi_lr
		At CAR-T cell expansion	C1QB Macrophage -> CD8 Teff	C1QB Macrophage	CD8 Teff	LGALS9	CD44	0.0405945	0.307605	0	LGALS9_CD44	PMID: 25065622
		At CAR-T cell expansion	C1QB Macrophage -> CD8 Teff	C1QB Macrophage	CD8 Teff	LGALS9	PTPRC	0.089051	0.307605	0	LGALS9_CD45	PMID: 30120235
		At CAR-T cell expansion	C1QB Macrophage -> CD8 Teff	C1QB Macrophage	CD8 Teff	LGALS9	HAVCR2	0.0072033	0.202708	0	LGALS9_HAVCR2	PMID: 27192565
		At CAR-T cell expansion	C1QB Macrophage -> CD8 Teff	C1QB Macrophage	CD8 Teff	NECTIN2	TIGIT	0.00345692	0.176448	0	NECTIN2_TIGIT	KEGG: hsa04514
		At CAR-T cell expansion	C1QB Macrophage -> CD8 Teff	C1QB Macrophage	CD8 Teff	SIGLEC1	SPN	0.00676068	0.200135	0	SIGLEC1_SPN	KEGG: hsa04514; PMID: 11238599
		At CAR-T cell expansion	C1QB Macrophage -> CD8 Teff	C1QB Macrophage	CD8 Teff	CD48	CD244	0.00583266	0.194391	0	CD48_CD244A	PMID: 26697006
		At CAR-T cell expansion	C1QB Macrophage -> CD8 Teff	C1QB Macrophage	CD8 Teff	CXCL9	CXCR3	0.00703103	0.201718	0	CXCL9_CXCR3	KEGG: hsa04060
		At CAR-T cell expansion	C1QB Macrophage -> CD8 Teff	C1QB Macrophage	CD8 Teff	CXCL10	CXCR3	0.0067589	0.200124	0	CXCL10_CXCR3	KEGG: hsa04060
		At CAR-T cell expansion	C1QB Macrophage -> CD8 Teff	C1QB Macrophage	CD8 Teff	HBEGF	CD44	0.00497679	0.188574	0	HBEGF_CD44	ppi_lr
		At disease progression	C1QB Macrophage -> CD8 Teff	C1QB Macrophage	CD8 Teff	ARF1	FAS	0.0147702	0.23724	0	ARF1_FAS	ppi_lr
		At disease progression	C1QB Macrophage -> CD8 Teff	C1QB Macrophage	CD8 Teff	LGALS9	CD44	0.0884945	0.307605	0	LGALS9_CD44	PMID: 25065622
		At disease progression	C1QB Macrophage -> CD8 Teff	C1QB Macrophage	CD8 Teff	LGALS9	PTPRC	0.0992129	0.307605	0	LGALS9_CD45	PMID: 30120235
		At disease progression	C1QB Macrophage -> CD8 Teff	C1QB Macrophage	CD8 Teff	LGALS9	HAVCR2	0.013076	0.230575	0	LGALS9_HAVCR2	PMID: 27192565
		At disease progression	C1QB Macrophage -> CD8 Teff	C1QB Macrophage	CD8 Teff	NECTIN2	TIGIT	0.00203624	0.161377	0	NECTIN2_TIGIT	KEGG: hsa04514
		At disease progression	C1QB Macrophage -> CD8 Teff	C1QB Macrophage	CD8 Teff	CD48	CD244	0.0151269	0.238591	0	CD48_CD244A	PMID: 26697006
		Before CAR-T cell therapy	C1QB Macrophage -> CD8 Tex	C1QB Macrophage	CD8 Tex	APOE	SORL1	0.0236365	0.267025	0	APOE_SORL1	ramilowski_known
		Before CAR-T cell therapy	C1QB Macrophage -> CD8 Tex	C1QB Macrophage	CD8 Tex	LGALS9	CD44	0.0102788	0.218452	0	LGALS9_CD44	PMID: 25065622
		Before CAR-T cell therapy	C1QB Macrophage -> CD8 Tex	C1QB Macrophage	CD8 Tex	LGALS9	PTPRC	0.0237379	0.267331	0	LGALS9_CD45	PMID: 30120235
		Before CAR-T cell therapy	C1QB Macrophage -> CD8 Tex	C1QB Macrophage	CD8 Tex	MMP9	CD44	0.0275331	0.278368	0	MMP9_CD44	ppi_lr
		At CAR-T cell expansion	C1QB Macrophage -> CD8 Tex	C1QB Macrophage	CD8 Tex	LGALS9	CD44	0.0281348	0.280053	0	LGALS9_CD44	PMID: 25065622
		At CAR-T cell expansion	C1QB Macrophage -> CD8 Tex	C1QB Macrophage	CD8 Tex	LGALS9	PTPRC	0.0790097	0.307605	0	LGALS9_CD45	PMID: 30120235
		At CAR-T cell expansion	C1QB Macrophage -> CD8 Tex	C1QB Macrophage	CD8 Tex	LGALS9	HAVCR2	0.0369164	0.303113	0	LGALS9_HAVCR2	PMID: 27192565
		At CAR-T cell expansion	C1QB Macrophage -> CD8 Tex	C1QB Macrophage	CD8 Tex	CD86	CTLA4	0.00274534	0.169553	0	CD86_CTLA4	PMID: 23954143
		At CAR-T cell expansion	C1QB Macrophage -> CD8 Tex	C1QB Macrophage	CD8 Tex	NECTIN2	TIGIT	0.0045571	0.185492	0	NECTIN2_TIGIT	KEGG: hsa04514
		At CAR-T cell expansion	C1QB Macrophage -> CD8 Tex	C1QB Macrophage	CD8 Tex	SIGLEC1	SPN	0.00240328	0.165812	0	SIGLEC1_SPN	KEGG: hsa04514; PMID: 11238599
		At CAR-T cell expansion	C1QB Macrophage -> CD8 Tex	C1QB Macrophage	CD8 Tex	CXCL9	CXCR3	0.021886	0.261649	0	CXCL9_CXCR3	KEGG: hsa04060
		At CAR-T cell expansion	C1QB Macrophage -> CD8 Tex	C1QB Macrophage	CD8 Tex	CXCL10	CXCR3	0.0210511	0.259014	0	CXCL10_CXCR3	KEGG: hsa04060
		At CAR-T cell expansion	C1QB Macrophage -> CD8 Tex	C1QB Macrophage	CD8 Tex	HBEGF	CD44	0.0034104	0.176028	0	HBEGF_CD44	ppi_lr
		At disease progression	C1QB Macrophage -> CD8 Tex	C1QB Macrophage	CD8 Tex	LGALS9	CD44	0.0894273	0.307605	0	LGALS9_CD44	PMID: 25065622
		At disease progression	C1QB Macrophage -> CD8 Tex	C1QB Macrophage	CD8 Tex	LGALS9	PTPRC	0.0809117	0.307605	0	LGALS9_CD45	PMID: 30120235
		At disease progression	C1QB Macrophage -> CD8 Tex	C1QB Macrophage	CD8 Tex	LGALS9	HAVCR2	0.0177442	0.248035	0	LGALS9_HAVCR2	PMID: 27192565
		At disease progression	C1QB Macrophage -> CD8 Tex	C1QB Macrophage	CD8 Tex	CD86	CTLA4	0.00236967	0.165426	0	CD86_CTLA4	PMID: 23954143
		At disease progression	C1QB Macrophage -> CD8 Tex	C1QB Macrophage	CD8 Tex	NECTIN2	TIGIT	0.00310404	0.173159	0	NECTIN2_TIGIT	KEGG: hsa04514
		At disease progression	C1QB Macrophage -> CD8 Tex	C1QB Macrophage	CD8 Tex	CXCL9	CXCR3	0.00917832	0.213178	0	CXCL9_CXCR3	KEGG: hsa04060
		At disease progression	C1QB Macrophage -> CD8 Tex	C1QB Macrophage	CD8 Tex	CXCL10	CXCR3	0.00177887	0.157934	0	CXCL10_CXCR3	KEGG: hsa04060
		At disease progression	C1QB Macrophage -> CD8 Tex	C1QB Macrophage	CD8 Tex	MIF	CD74_CXCR4	0.182191	0.307605	0	MIF_CD74_CXCR4	PMID: 29637711; PMID: 24760155
		Before CAR-T cell therapy	C1QB Macrophage -> CD8 Prolif	C1QB Macrophage	CD8 Prolif	APOE	SORL1	0.017975	0.248832	0	APOE_SORL1	ramilowski_known	12
		Before CAR-T cell therapy	C1QB Macrophage -> CD8 Prolif	C1QB Macrophage	CD8 Prolif	ARF1	HMMR	0.0007158	0.138081	0	ARF1_HMMR	ppi_lr	13
		Before CAR-T cell therapy	C1QB Macrophage -> CD8 Prolif	C1QB Macrophage	CD8 Prolif	GSTP1	HMMR	0.00246744	0.16654	0	GSTP1_HMMR	ppi_lr	14
		Before CAR-T cell therapy	C1QB Macrophage -> CD8 Prolif	C1QB Macrophage	CD8 Prolif	LGALS9	CD44	0.0118903	0.22563	0	LGALS9_CD44	PMID: 25065622	15
		Before CAR-T cell therapy	C1QB Macrophage -> CD8 Prolif	C1QB Macrophage	CD8 Prolif	LGALS9	PTPRC	0.0235344	0.266717	0	LGALS9_CD45	PMID: 30120235	16
		Before CAR-T cell therapy	C1QB Macrophage -> CD8 Prolif	C1QB Macrophage	CD8 Prolif	LGALS9	HAVCR2	0.000846516	0.141355	0	LGALS9_HAVCR2	PMID: 27192565	17
		Before CAR-T cell therapy	C1QB Macrophage -> CD8 Prolif	C1QB Macrophage	CD8 Prolif	MMP9	CD44	0.0317629	0.289901	0	MMP9_CD44	ppi_lr
		At CAR-T cell expansion	C1QB Macrophage -> CD8 Prolif	C1QB Macrophage	CD8 Prolif	ARF1	FAS	0.0126604	0.228871	0.01	ARF1_FAS	ppi_lr
		At CAR-T cell expansion	C1QB Macrophage -> CD8 Prolif	C1QB Macrophage	CD8 Prolif	ARF1	HMMR	0.0074616	0.204166	0	ARF1_HMMR	ppi_lr
		At CAR-T cell expansion	C1QB Macrophage -> CD8 Prolif	C1QB Macrophage	CD8 Prolif	GSTP1	HMMR	0.0111111	0.222232	0	GSTP1_HMMR	ppi_lr
		At CAR-T cell expansion	C1QB Macrophage -> CD8 Prolif	C1QB Macrophage	CD8 Prolif	LGALS9	CD44	0.0317094	0.289759	0	LGALS9_CD44	PMID: 25065622
		At CAR-T cell expansion	C1QB Macrophage -> CD8 Prolif	C1QB Macrophage	CD8 Prolif	LGALS9	PTPRC	0.0735429	0.307605	0	LGALS9_CD45	PMID: 30120235
		At CAR-T cell expansion	C1QB Macrophage -> CD8 Prolif	C1QB Macrophage	CD8 Prolif	LGALS9	HAVCR2	0.0202398	0.256403	0	LGALS9_HAVCR2	PMID: 27192565
		At CAR-T cell expansion	C1QB Macrophage -> CD8 Prolif	C1QB Macrophage	CD8 Prolif	CD86	CTLA4	0.00434711	0.183883	0	CD86_CTLA4	PMID: 23954143
		At CAR-T cell expansion	C1QB Macrophage -> CD8 Prolif	C1QB Macrophage	CD8 Prolif	NECTIN2	TIGIT	0.00373931	0.178928	0	NECTIN2_TIGIT	KEGG: hsa04514
		At CAR-T cell expansion	C1QB Macrophage -> CD8 Prolif	C1QB Macrophage	CD8 Prolif	SIGLEC1	SPN	0.0064036	0.197985	0	SIGLEC1_SPN	KEGG: hsa04514; PMID: 11238599
		At CAR-T cell expansion	C1QB Macrophage -> CD8 Prolif	C1QB Macrophage	CD8 Prolif	CXCL9	CXCR3	0.0249703	0.270998	0	CXCL9_CXCR3	KEGG: hsa04060
		At CAR-T cell expansion	C1QB Macrophage -> CD8 Prolif	C1QB Macrophage	CD8 Prolif	CXCL10	CXCR3	0.0240206	0.26818	0	CXCL10_CXCR3	KEGG: hsa04060
		At CAR-T cell expansion	C1QB Macrophage -> CD8 Prolif	C1QB Macrophage	CD8 Prolif	HBEGF	CD44	0.00385615	0.179918	0	HBEGF_CD44	ppi_lr
		At disease progression	C1QB Macrophage -> CD8 Prolif	C1QB Macrophage	CD8 Prolif	ARF1	FAS	0.00870548	0.210801	0.03	ARF1_FAS	ppi_lr	1
		At disease progression	C1QB Macrophage -> CD8 Prolif	C1QB Macrophage	CD8 Prolif	ARF1	HMMR	0.00990461	0.216696	0	ARF1_HMMR	ppi_lr	2
		At disease progression	C1QB Macrophage -> CD8 Prolif	C1QB Macrophage	CD8 Prolif	GSTP1	HMMR	0.0102443	0.218291	0	GSTP1_HMMR	ppi_lr	3
		At disease progression	C1QB Macrophage -> CD8 Prolif	C1QB Macrophage	CD8 Prolif	LGALS9	CD44	0.0715429	0.307605	0	LGALS9_CD44	PMID: 25065622	4
		At disease progression	C1QB Macrophage -> CD8 Prolif	C1QB Macrophage	CD8 Prolif	LGALS9	PTPRC	0.0782695	0.307605	0	LGALS9_CD45	PMID: 30120235	5
		At disease progression	C1QB Macrophage -> CD8 Prolif	C1QB Macrophage	CD8 Prolif	LGALS9	HAVCR2	0.0142258	0.235145	0	LGALS9_HAVCR2	PMID: 27192565	6
		At disease progression	C1QB Macrophage -> CD8 Prolif	C1QB Macrophage	CD8 Prolif	CD86	CTLA4	0.00165759	0.156192	0	CD86_CTLA4	PMID: 23954143	7
		At disease progression	C1QB Macrophage -> CD8 Prolif	C1QB Macrophage	CD8 Prolif	NECTIN2	TIGIT	0.00465592	0.186233	0	NECTIN2_TIGIT	KEGG: hsa04514	8
		At disease progression	C1QB Macrophage -> CD8 Prolif	C1QB Macrophage	CD8 Prolif	CXCL9	CXCR3	0.011453	0.223739	0	CXCL9_CXCR3	KEGG: hsa04060	9
		At disease progression	C1QB Macrophage -> CD8 Prolif	C1QB Macrophage	CD8 Prolif	CXCL10	CXCR3	0.00222385	0.163706	0	CXCL10_CXCR3	KEGG: hsa04060	10
		At disease progression	C1QB Macrophage -> CD8 Prolif	C1QB Macrophage	CD8 Prolif	IL10	IL10RA_IL10RB	0.000691528	0.137427	0	IL10_IL10RA_IL10RB	KEGG: hsa04060	11

## Sheet: Figure 6
		Figure 6b
		Cholesterol in cells (μg/10^6)
			Medium-PBMC			Control-PBMC			M2-PBMC			M2shABCA1-PBMC
			20.3	18.76	14.78	17.99	19.23	26.44	5.95	5.42	6.98	14.25	16.23	13.38
		Cholesterol in medium (μg/100μl)
			Medium-PBMC			Control-PBMC			M2-PBMC			M2shABCA1-PBMC
			7.22	5.71	1.43	2.28	6.2	3.14	10.223	14.97	9.54	1.42	2.56	5.71
		Figure 6d
		%CD3+CD8+
			Medium-PBMC			Control-PBMC			M2-PBMC			M2shABCA1-PBMC
			48.5	46	46.3	45.5	55	50.9	30.4	36.2	37.8	40.1	49.8	47.3
		%CD3+PD1+
			Medium-PBMC			Control-PBMC			M2-PBMC			M2shABCA1-PBMC
			1.4	2.1	2.9	2.3	2.5	3	8.7	7.7	6.5	1.96	2.43	3.25
		%CD3+LAG3+
			Medium-PBMC			Control-PBMC			M2-PBMC			M2shABCA1-PBMC
			55.2	40.5	56.3	57.2	41.8	52.5	66	68.2	59.1	42.1	44.5	30.2
		Figure 6i
		Description	NES	pvalue	core_enrichment
		GO_REGULATION_OF_ENDOPLASMIC_RETICULUM_STRESS_INDUCED_INTRINSIC_APOPTOTIC_SIGNALING_PATHWAY	1.58	0.0423	HSPA1A/DDIT3/HERPUD1/NCK1/SELENOS/PMAIP1
		GO_RESPONSE_TO_ENDOPLASMIC_RETICULUM_STRESS	1.12	0.251	HSPA1A/ATF3/DDIT3/EIF2AK2/SELENOK/PIK3R1/HERPUD1/LMNA/NCK1/FBXO6/CCL2/RHBDD2/CALR/BAK1/NRBF2/GOSR2/JUN/PPP1R15A/HSPA5/TPP1/SELENOS/PMAIP1/HM13/EP300/SEC16A/SDF2L1/TMUB2/YIF1A/ARFGAP1/DNAJB9/ATF4/SPOP/ERLEC1/GET3/PARP8/CREBRF/ATF6B/BCL2L11/NFE2L1/BAG6/NFE2L2/ITPR1
		GO_RESPONSE_TO_ENDOPLASMIC_RETICULUM_STRESS	1.02	0.405	PMAIP1/SEC61B/PDIA6/MANF/CEBPB/HSP90B1/EIF2AK4/FLOT1/BAX/CANX/XBP1/CASP4/BCL2/OS9/FBXO44/PDIA4/MYDGF/ACADVL/DNAJC10/SDF2L1/UBE2K/ATP2A2/APAF1/DNAJB11/PSMC6/TRIM13/DDRGK1/ATF6B/TMBIM6/P4HB/DERL2/ERP44/BCL2L1/UBA5/CCDC47/JKAMP/NPLOC4/GRINA/TMX1/CREB3L2/GORASP2/TLN1/HSPA5/EEF2/RACK1/OPA1/EIF2S1
		GO_RESPONSE_TO_ENDOPLASMIC_RETICULUM_STRESS	1.15	0.183	PMAIP1/SEC61B/PDIA6/MANF/HSP90B1/SDF2L1/EIF2AK4/DDIT3/FBXO44/HSPA5/OS9/UBE2K/PDIA4/ATF6B/ATF3/SELENOS/HM13/ACADVL/MYDGF/LMNA/CEBPB/CCDC47/CALR/CANX/XBP1/SELENOK/BCL2/GRINA/P4HB/DDRGK1/BAX/FBXO6/CASP4/BCL2L1/JKAMP/ATP2A2/ERP44/DERL2/TLN1/ARFGAP1/OPA1/APAF1/NPLOC4/DNAJC10/UFD1/RNF121/DNAJB9/TMUB1/DNAJB11/ATF4/TRIM13
		PID_TCR_PATHWAY	-1.89	0.000852	ITK/NRAS/CARD11/RASGRP1/CSK/BCL10/LCP2/MAP3K14/RASGRP2/FYB1/STK39/PTPRC/LCK/CD28/FYN/HLA-DRA/PLCG1/RAP1A/PAG1
		Figure 6j
		comparison	p.value
		Before CAR-T cell therapy vs. At CAR-T cell expansion	4e-05
		Before CAR-T cell therapy vs. At disease progression	0.21
		At CAR-T cell expansion vs. At disease progression	0.59

## Sheet: Figure S1
		Figure S1a
		days after infusion	P003	P005	P006	P007	P008	P009	P010	P012	P016	P101	P103
		1	BLQ	BLQ	BLQ	BLQ	BLQ	BLQ	BLQ	BLQ	BLQ	BLQ	BLQ
		2	BLQ	BLQ	BLQ	BLQ	BLQ	BLQ	BLQ	BLQ	274	BLQ	1477
		3	BLQ	BLQ	BLQ	BLQ	BLQ	198	BLQ	BLQ	BLQ	BLQ	548
		4	BLQ	BLQ	BLQ	329	BLQ	768	BLQ	BLQ	BLQ	BLQ	1048
		5	4898	15546	5806	25074	24052	33681	140913	2288	2945	306683	11697
		6	21070	15337	51048	25815	11347	52928	273189	11690	15271	233360	47710
		7	12253	8124	149631	1368	6464	8350	42196	4757	139059	27414	30733
		8	5765	1276	152159	284	2902	9606	2932	930	3169	22414	25096
		9	2538	859	96188	881	367	1970	BLQ	682	1994	8768	2093
		10	231	267	32118	BLQ	BLQ	363		643	BLQ	2947	BLQ
		11	BLQ	BLQ	3641	BLQ	BLQ	266			BLQ		BLQ
		12	BLQ		250	BLQ	BLQ	BLQ
		13	BLQ		BLQ	BLQ	BLQ	BLQ
		14	BLQ
		Figure S1b
		days after transfusion	OR								NR
		1	BLQ	BLQ	BLQ	BLQ	BLQ				BLQ	BLQ	BLQ	BLQ	BLQ
		2	BLQ	BLQ	BLQ	BLQ	BLQ				BLQ	BLQ	274	BLQ	1477
		3	BLQ	BLQ	BLQ	BLQ	198				BLQ	BLQ	BLQ	BLQ	548
		4	BLQ	BLQ	329	BLQ	768				BLQ	BLQ	BLQ	BLQ	1048
		8	4898	5806	25074	24052	33681				15546	2288	2945	306683	11697
		11	21070	51048	25815	11347	52928				15337	11690	15271	233360	47710
		15	12253	149631	1368	6464	8350				8124	4757	139059	27414	30733
		22	5765	152159	284	2902	9606				1276	930	3169	22414	25096
		29	2538	96188	881	367	1970				859	682	1994	8768	2093
		60	231	32118	BLQ	BLQ	363				267	643	BLQ	2947	BLQ
		90	BLQ	3641	BLQ	BLQ	266				BLQ		BLQ		BLQ
		180	BLQ	250	BLQ	BLQ	BLQ
		270	BLQ	BLQ	BLQ	BLQ	169
		365	BLQ
		Figure S1c
		Cmax			Tmax			AUC1-29
		CR/PR (n=5)	SD/PD (n=6)		CR/PR (n=5)	SD/PD (n=6)		CR/PR (n=5)	SD/PD (n=6)
			15546			8		214096	178299
		21070	273189		11	11		2.22499e+06	1702459
		152159	11690		22	11		204081	83086.5
		25815	139059		11	15		173948	786093
		24052	306683		8	8		452823	2242533
		52928	47710		11	11			584566
		Figure S1d
		CR/PR (n=5)	SD/PD (n=6)
			66
		49	71
		50	77
		55	59
		30	39
		42	74

## Sheet: Figure S2
		Figure S2a
			Response							Non-response
		CRP	8.58	0.56	0.89	2.82	1.28			3.38	6.51	5.47	5.38
		Fer	1.476	0.298	1.39	0.801	1.193			0.1047	0.6789	1.9575	0.1816
		IFNα	2.4	2.4	2.4	2.4	4.1			2.4	2.4	2.4	4.6
		IFNγ	6.704	0.121	0.112	0.286	0.634			1.336	2.107	0.072	0.572
		IL-2	10.4	2.9	3	7	2.4			2.4	7	6.2	7.4
		IL-5	0.752	0.117	0.251	0.234	1.3			0.055	0.075	0.082	0.076
		IL-6	35.978	0.114	0.07	0.344	18.304			0.213	5.04	0.338	1.046
		IL-8	0.997	0.375	1.145	3.275	2.818			1.556	0.242	1.7	0.302
		IL-10	6.69	1.04	0.79	2.97	1.68			4.07	7.57	1.37	1.76
		IL-2R	7.5	0.98	0.66	2.549	4.813			4.537	7.5	1.355	1.055
		TNFα	2.4	2.6	2.4	2.4	2.4			5.6	2.4	2.4	8.2
		IL-1β	1.08	1.95	0.82	1.46	57.92			2.25	1.15	2.53	1.47
		Figure S2b
			Response							Non-response
		CRP	6	3	0	6	7			11	6	0	0
		Fer	10	2	1	29	0			0	29	0	29
		IFNα	1	1	1	1	9			1	1	1	8
		IFNγ	7	10	10	2	7			12	6	9	9
		IL-2	6	1	2	4	1			1	1	1	8
		IL-5	7	11	4	3	7			1	1	1	3
		IL-6	7	7	10	3	7			12	29	5	29
		IL-8	5	1	29	8	7			13	4	7	3
		IL-10	9	6	9	8	7			14	29	7	7
		IL-2R	9	7	11	29	12			21	6	6	9
		TNFα	1	6	1	1	1			1	1	1	8
		IL-1β	10	2	8	21	10			14	8	13	3
		Figure S2c
			grade 0						grade 1					grade 2
		CRP	0.56	0.89	5.47	5.38			2.82	3.38	6.51			8.58	1.28
		Fer	0.298	1.39	1.9575	0.1816			0.801	0.1047	0.6789			1.476	1.193
		IFNα	2.4	2.4	2.4	4.6			2.4	2.4	2.4			2.4	4.1
		IFNγ	0.121	0.112	0.072	0.572			0.286	1.336	2.107			6.704	0.634
		IL-2	2.9	3	6.2	7.4			7	2.4	7			10.4	2.4
		IL-5	0.117	0.251	0.082	0.076			0.234	0.055	0.075			0.752	1.3
		IL-6	0.114	0.07	0.338	1.046			0.344	0.213	5.04			35.978	18.304
		IL-8	0.375	1.145	1.7	0.302			3.275	1.556	0.242			0.997	2.818
		IL-10	1.04	0.79	1.37	1.76			2.97	4.07	7.57			6.69	1.68
		IL-2R	0.98	0.66	1.355	1.055			2.549	4.537	7.5			7.5	4.813
		TNFα	2.6	2.4	2.4	8.2			2.4	5.6	2.4			2.4	2.4
		IL-1β	1.95	0.82	2.53	1.47			1.46	2.25	1.15			1.08	57.92
		Figure S2d
			grade 0								grade 1
		CRP	0.56	0.89	2.82	1.28	3.38	5.47	5.38		8.58	6.51
		Fer	0.298	1.39	0.801	1.193	0.1047	1.9575	0.1816		1.476	0.6789
		IFNα	2.4	2.4	2.4	4.1	2.4	2.4	4.6		2.4	2.4
		IFNγ	0.121	0.112	0.286	0.634	1.336	0.072	0.572		6.704	2.107
		IL-2	2.9	3	7	2.4	2.4	6.2	7.4		10.4	7
		IL-5	0.117	0.251	0.234	1.3	0.055	0.082	0.076		0.752	0.075
		IL-6	0.114	0.07	0.344	18.304	0.213	0.338	1.046		35.978	5.04
		IL-8	0.375	1.145	3.275	2.818	1.556	1.7	0.302		0.997	0.242
		IL-10	1.04	0.79	2.97	1.68	4.07	1.37	1.76		6.69	7.57
		IL-2R	0.98	0.66	2.549	4.813	4.537	1.355	1.055		7.5	7.5
		TNFα	2.6	2.4	2.4	2.4	5.6	2.4	8.2		2.4	2.4
		IL-1β	1.95	0.82	1.46	57.92	2.25	2.53	1.47		1.08	1.15

## Sheet: Figure S3
		Supplementary Figure 3b
		cluster	features.plot	avg.exp	pct.exp	avg.exp.scaled
		cDC1	CST3	123.955	98.1818	2.06305
		cDC1	LYZ	47.6111	95.4545	0.868156
		cDC1	CLEC9A	5.26991	80	2.26775
		cDC1	XCR1	2.03929	64.5455	2.26779
		cDC1	CLEC10A	0	0	-0.2
		cDC1	CD1C	0.0668774	1.81818	-0.2
		cDC1	LAMP3	0.0356553	3.63636	-0.2
		cDC1	IDO1	7.73834	91.8182	0.600985
		cDC1	CLEC4A	0.0311603	2.72727	-0.2
		cDC1	CCL19	0.0982032	3.63636	-0.2
		cDC1	CLEC4C	0.0598301	4.54545	-0.2
		cDC1	IRF8	12.8243	92.7273	1.31136
		cDC1	TCF4	0.571767	17.2727	-0.2
		cDC1	IRF7	1.73661	55.4545	-0.2
		cDC1	IL1B	0.0306359	1.81818	-0.2
		cDC1	CD86	0.797986	42.7273	-0.2
		cDC1	S100A8	0.0882613	0.909091	-0.2
		cDC1	S100A9	0.155496	5.45455	-0.2
		cDC1	FCN1	0	0	-0.2
		cDC1	C1QB	1.08334	20	-0.2
		cDC1	C1QA	0.406441	11.8182	-0.2
		cDC1	APOE	0.162948	4.54545	-0.2
		cDC1	CD68	0.700083	38.1818	-0.2
		cDC1	CD163	0	0	-0.2
		cDC1	CD14	0.021299	2.72727	-0.2
		cDC1	GPNMB	0.00403592	0.909091	-0.2
		cDC2	CST3	55.4509	93.7008	0.378626
		cDC2	LYZ	51.9489	93.7008	1.0818
		cDC2	CLEC9A	0.0245652	1.5748	-0.2
		cDC2	XCR1	0	0	-0.2
		cDC2	CLEC10A	3.88306	62.2047	2.22293
		cDC2	CD1C	2.72451	44.8819	2.24604
		cDC2	LAMP3	1.0207	29.1339	-0.2
		cDC2	IDO1	4.8238	48.0315	0.0827014
		cDC2	CLEC4A	0.961873	50.3937	1.73447
		cDC2	CCL19	0.519767	12.5984	-0.2
		cDC2	CLEC4C	0.226399	8.66142	-0.2
		cDC2	IRF8	3.94484	69.2913	-0.2
		cDC2	TCF4	1.6555	41.7323	-0.2
		cDC2	IRF7	5.94902	66.1417	0.0832776
		cDC2	IL1B	13.4085	73.2283	0.959796
		cDC2	CD86	1.22066	55.9055	0.158197
		cDC2	S100A8	0.390276	10.2362	-0.2
		cDC2	S100A9	2.74379	30.7087	-0.2
		cDC2	FCN1	0.738098	22.0472	-0.2
		cDC2	C1QB	4.55456	40.9449	-0.2
		cDC2	C1QA	2.59063	29.1339	-0.2
		cDC2	APOE	0.136994	5.51181	-0.2
		cDC2	CD68	1.74723	51.9685	-0.2
		cDC2	CD163	0.0921838	7.87402	-0.2
		cDC2	CD14	0.360837	13.3858	-0.2
		cDC2	GPNMB	0.0190562	0.787402	-0.2
		cDC3	CST3	6.00558	66.6667	-0.2
		cDC3	LYZ	9.7069	44.4444	-0.2
		cDC3	CLEC9A	0	0	-0.2
		cDC3	XCR1	0	0	-0.2
		cDC3	CLEC10A	0.454555	8.33333	-0.2
		cDC3	CD1C	0.337119	8.33333	-0.180288
		cDC3	LAMP3	14.5873	86.1111	2.2626
		cDC3	IDO1	15.3858	75	1.96091
		cDC3	CLEC4A	0.0636403	8.33333	-0.2
		cDC3	CCL19	7.51407	55.5556	2.26449
		cDC3	CLEC4C	0	0	-0.2
		cDC3	IRF8	2.11237	58.3333	-0.2
		cDC3	TCF4	1.21794	36.1111	-0.2
		cDC3	IRF7	1.07172	38.8889	-0.2
		cDC3	IL1B	0.820462	2.77778	-0.2
		cDC3	CD86	2.76862	58.3333	2.06084
		cDC3	S100A8	0	0	-0.2
		cDC3	S100A9	0.070685	5.55556	-0.2
		cDC3	FCN1	0	0	-0.2
		cDC3	C1QB	0.237422	16.6667	-0.2
		cDC3	C1QA	0.228067	11.1111	-0.2
		cDC3	APOE	0.546685	16.6667	-0.2
		cDC3	CD68	0.163179	8.33333	-0.2
		cDC3	CD163	0	0	-0.2
		cDC3	CD14	0	0	-0.2
		cDC3	GPNMB	0	0	-0.2
		pDC	CST3	15.2086	75.969	-0.2
		pDC	LYZ	0.433952	5.03876	-0.2
		pDC	CLEC9A	0	0	-0.2
		pDC	XCR1	0	0	-0.2
		pDC	CLEC10A	0.0354977	0.775194	-0.2
		pDC	CD1C	0.0196969	1.16279	-0.2
		pDC	LAMP3	0.0131003	1.16279	-0.2
		pDC	IDO1	0.0192003	1.55039	-0.2
		pDC	CLEC4A	0.199843	7.75194	-0.2
		pDC	CCL19	0.45159	4.26357	-0.2
		pDC	CLEC4C	3.50505	62.4031	2.26355
		pDC	IRF8	14.3093	86.4341	1.57248
		pDC	TCF4	18.4283	89.9225	2.24369
		pDC	IRF7	21.9526	87.2093	2.2083
		pDC	IL1B	0.0203348	0.775194	-0.2
		pDC	CD86	0.166841	9.68992	-0.2
		pDC	S100A8	0.0180411	0.775194	-0.2
		pDC	S100A9	0.0899525	2.32558	-0.2
		pDC	FCN1	0.0257844	0.775194	-0.2
		pDC	C1QB	0.217583	3.48837	-0.2
		pDC	C1QA	0.273424	2.71318	-0.2
		pDC	APOE	0.208161	5.03876	-0.2
		pDC	CD68	3.09013	55.0388	-0.2
		pDC	CD163	0	0	-0.2
		pDC	CD14	0.0039171	0.387597	-0.2
		pDC	GPNMB	0.00486564	0.387597	-0.2
		IL1B macrophage	CST3	36.0815	93.9306	-0.0976401
		IL1B macrophage	LYZ	42.8916	93.9306	0.635712
		IL1B macrophage	CLEC9A	0	0	-0.2
		IL1B macrophage	XCR1	0	0	-0.2
		IL1B macrophage	CLEC10A	0.601928	16.185	-0.2
		IL1B macrophage	CD1C	0.0413329	1.7341	-0.2
		IL1B macrophage	LAMP3	0.0397761	1.7341	-0.2
		IL1B macrophage	IDO1	1.50568	23.9884	-0.2
		IL1B macrophage	CLEC4A	0.650023	28.6127	0.80754
		IL1B macrophage	CCL19	0.194566	7.51445	-0.2
		IL1B macrophage	CLEC4C	0.00770302	0.289017	-0.2
		IL1B macrophage	IRF8	1.54012	45.9538	-0.2
		IL1B macrophage	TCF4	0.612092	21.6763	-0.2
		IL1B macrophage	IRF7	3.52447	64.4509	-0.2
		IL1B macrophage	IL1B	19.7385	74.2775	1.78873
		IL1B macrophage	CD86	0.916234	34.9711	-0.2
		IL1B macrophage	S100A8	78.3458	87.2832	2.23451
		IL1B macrophage	S100A9	71.8769	90.4624	2.2267
		IL1B macrophage	FCN1	11.1842	80.0578	2.23259
		IL1B macrophage	C1QB	6.38347	22.5434	-0.2
		IL1B macrophage	C1QA	6.52212	27.4566	-0.2
		IL1B macrophage	APOE	0.605336	10.4046	-0.2
		IL1B macrophage	CD68	6.6593	81.5029	0.364313
		IL1B macrophage	CD163	1.46941	28.6127	0.338111
		IL1B macrophage	CD14	7.78944	76.5896	1.04979
		IL1B macrophage	GPNMB	0.157766	5.20231	-0.2
		C1QB Macrophage	CST3	31.6068	81.5546	-0.2
		C1QB Macrophage	LYZ	39.2727	80.1357	0.457474
		C1QB Macrophage	CLEC9A	0.00580525	0.370142	-0.2
		C1QB Macrophage	XCR1	0.000484225	0.0616903	-0.2
		C1QB Macrophage	CLEC10A	0.693516	19.2474	-0.138183
		C1QB Macrophage	CD1C	0.0756752	1.97409	-0.2
		C1QB Macrophage	LAMP3	0.0394869	1.11043	-0.2
		C1QB Macrophage	IDO1	0.674594	9.74707	-0.2
		C1QB Macrophage	CLEC4A	0.452362	23.0105	0.220023
		C1QB Macrophage	CCL19	0.269722	5.61382	-0.2
		C1QB Macrophage	CLEC4C	0	0	-0.2
		C1QB Macrophage	IRF8	1.32048	41.5793	-0.2
		C1QB Macrophage	TCF4	1.40904	37.3843	-0.2
		C1QB Macrophage	IRF7	1.28273	38.6798	-0.2
		C1QB Macrophage	IL1B	5.28569	35.7804	-0.103923
		C1QB Macrophage	CD86	1.09441	41.1474	0.00302315
		C1QB Macrophage	S100A8	12.6674	50.7711	-0.0505548
		C1QB Macrophage	S100A9	13.7445	65.33	0.0062166
		C1QB Macrophage	FCN1	1.97948	23.504	-0.0333999
		C1QB Macrophage	C1QB	55.0056	74.4602	2.20624
		C1QB Macrophage	C1QA	51.591	78.4084	2.20243
		C1QB Macrophage	APOE	67.725	70.4503	2.18052
		C1QB Macrophage	CD68	15.7376	77.5447	2.0522
		C1QB Macrophage	CD163	4.22903	47.9951	2.11437
		C1QB Macrophage	CD14	10.8936	67.6126	1.74667
		C1QB Macrophage	GPNMB	4.18981	39.4818	2.18515
		Low quality	CST3	12.0582	60.2782	-0.2
		Low quality	LYZ	18.025	57.4961	-0.2
		Low quality	CLEC9A	0.0226878	0.772798	-0.2
		Low quality	XCR1	0.000951252	0.15456	-0.2
		Low quality	CLEC10A	0.492722	14.374	-0.2
		Low quality	CD1C	0.336386	11.4374	-0.181033
		Low quality	LAMP3	0.031995	3.40031	-0.2
		Low quality	IDO1	0.363697	9.11901	-0.2
		Low quality	CLEC4A	0.289467	17.7743	-0.2
		Low quality	CCL19	0.219477	6.33694	-0.2
		Low quality	CLEC4C	0.0824032	1.08192	-0.2
		Low quality	IRF8	1.51327	35.8578	-0.2
		Low quality	TCF4	3.38726	48.3771	-0.0787725
		Low quality	IRF7	1.73583	41.4219	-0.2
		Low quality	IL1B	3.25081	28.5935	-0.2
		Low quality	CD86	0.678903	25.3478	-0.2
		Low quality	S100A8	7.33364	32.4575	-0.2
		Low quality	S100A9	6.39106	41.7311	-0.2
		Low quality	FCN1	0.878516	17.3107	-0.2
		Low quality	C1QB	13.0732	47.1406	0.0793965
		Low quality	C1QA	12.3281	48.9954	0.0947639
		Low quality	APOE	18.9554	43.7403	0.250692
		Low quality	CD68	4.80137	51.7774	0.0188765
		Low quality	CD163	0.818165	18.3926	-0.081067
		Low quality	CD14	2.72393	37.7125	-0.087411
		Low quality	GPNMB	1.14444	19.1654	0.228631

## Sheet: Figure S5
		Supplementary figure 5b
		Cholesterol in cells (μg/10^6)
			Control-CAR19			M2-CAR19			M29cRA-CAR19
			27.65	25.44	16.23	13.45	15.22	9.44	2.35	2.77	3.23
		Cholesterol in medium (μg/100μl)
			Control-CAR19			M2-CAR19			M29cRA-CAR19
			4.23	3.54	6.89	15.54	11.22	12.08	26.77	19.22	18.34
		Supplementary figure 5d
		HL60
			Control-CAR19			M2-CAR19			M29cRA-CAR19
		16:1	12.1251	15.9408	14.39	22.1429	26.3104	11.0796	22.4437	17.9399	17.3525
		8:1	17.5051	6.29082	13.9025	18.2857	12.4428	9.8333	19.1259	17.8191	13.8849
		4:1	7.66234	7.31362	9.23933	4	7.27619	8.99155	16.0442	4.62586	13.6978
		2:1	3.5919	3.236	4.178	3.2857	5.30867	4.0841	12.7122	6.46425	4.036
		1:1	3.7697	4.9846	4.1451	2.1429	3.13471	4.9881	3.7683	2.4277	2.9784
		1:2	2.8134	1.7714	3.5195	3.7143	3.2731	4.8186	1.0059	1.9416	2.2806
		DB
			Control-CAR19			M2-CAR19			M29cRA-CAR19
		16:1	55.3785	65.2632	75.3708	41.6683	18.621	39.9107	15.2031	8.75937	31.21
		8:1	38.3651	49.6915	59.8248	20.0993	10.531	28.4903	14.7405	0.014289	10.6816
		4:1	16.7027	29.8481	43.8442	9.4582	8.2631	25.8033	5.65998	9.39994	2.3
		2:1	8.12556	26.1825	40.679	6.6938	7.3195	15.4286	2.67951	6.3931	6.1548
		1:1	12.7409	24.336	4.4981	2.6012	3.7284	8.41726	0.8175	2.7496	1.3949
		1:2	8.38033	15.6415	1.87446	1.52712	2.0518	1.51535	0.4892	1.01966	0.0369

[truncated: 2 more sheets: Figure S6, Figure S7]
